# Supplementary material for: Estimating funds required for UHC within Indian States
Source: Lancet Reg Health Southeast Asia. 2023 Feb 23;13:100165. doi: 10.1016/j.lansea.2023.100165 (PMC10305866; doi:10.1016/j.lansea.2023.100165)
Supplement: UHC Costing Data Supplement Outside In Approach [file mmc1.xlsx]

## Sheet: Acronyms
Acronym	Full Form
GHE	Government Health Expenditure
GGE	Gross Government Expenditure
GDP	Gross Domestic Product
GSDP	Gross State Domestic Product
PPP	Purchasing Power Parity
UHC	Universal Health Coverage

## Sheet: Nursing Salaries
	State	Registered Nurse Monthly Salary	Registered Nurse Annual Salary
#		Rs.	Rs.
A	B	C	D=Cx12
1	Assam	23179	278148
2	Arunachal Pradesh	16015	192180
3	Andhra Pradesh	17962	215544
4	Bihar	19779	237348
5	Chhattisgarh	16067	192804
6	Delhi	20443	245316
7	Goa	21359	256308
8	Gujarat	16910	202920
9	Haryana	17315	207780
10	Himachal Pradesh	14079	168948
11	Jammu and Kashmir	18782	225384
12	Jharkhand	17256	207072
13	Karnataka	18365	220380
14	Kerala	20676	248112
15	Madhya Pradesh	18030	216360
16	Maharashtra	17217	206604
17	Manipur	25647	307764
18	Meghalaya	25131	301572
19	Mizoram	13387	160644
20	Nagaland	19751	237012
21	Odisha	15322	183864
22	Puducherry	44881	538572
23	Punjab	14836	178032
24	Rajasthan	15198	182376
25	Sikkim	28100	337200
26	Tamil Nadu	16248	194976
27	Tripura	19695	236340
28	Uttar Pradesh	17321	207852
29	Uttarakhand	26675	320100
30	West Bengal	19875	238500
31	Telangana	16809	201708
	India	16803	201636
Data Source: Indeed.com; https://in.indeed.com/career/registered-nurse/salaries (accessed on August 26, 2022)

## Sheet: Relative Costs of Surgeries
Procedure	Cost in the US	Cost in India		Implied Exchange Rate
	US$	US$	Nominal Rs.	Rs./$
A	B	C	D=Cx79.91	E=D/B
Heart Bypass	130000	10000	799100	6.14692
Heart Valve Replacement	160000	9000	719190	4.49494
Angioplasty	57000	11000	879010	15.4212
Hip Replacement	43000	9000	719190	16.7253
Hysterectomy	20000	3000	239730	11.9865
Knee Replacement	40000	8500	679235	16.9809
Spinal Fusion	62000	5500	439505	7.08879
Nominal Exchange Rate = Rs.79.91/$ (Exchange Rate prevailing at close of business on July 22, 2022; Source: https://www.rbi.org.in/scripts/ReferenceRateArchive.aspx)
Data Source: Reddy, S., & Qadeer, I. (2010). Medical Tourism in India: Progress or Predicament? Economic & Political Weekly, 45 (20), 69–75. https://www.epw.in/journal/2010/20/ special-articles/medical-tourism-india-progress-or-predicament.html

## Sheet: PPP Simulation
												Different PPP Exchange Rates (Rs/$)
		GHE as % of GSDP	GHE as % of GGE	Per Capita GHE in Rs.	GHE in Rs.	Population	GSDP in Rs.	GGE in Rs.	GSDP Per Capita	GHE as % of GDP	GHE as % of GSDP	2	3	4	5	20	80
#	State	%	%	Rs	Crore	Crore	Crore	Crore	Rs	%	%	$	$	$	$	$	$
A	B	C	D	E	F	G	H	I	J=H/G	K=E/J38	L=C	M=E/M2	N=E/N2	O=E/O2	P=E/P2	Q=E/Q2	R=E/R2
1	Assam	1.6	7.5	1392	4733	3.4	288691	63174	84909.1	0.0107199	0.016	696	464	348	278.4	69.6	17.4
2	Arunachal Pradesh	4.2	6.7	9450	945	0.1	22432	14089	224320	0.0727752	0.042	4725	3150	2362.5	1890	472.5	118.125
3	Andhra Pradesh	0.9	5.3	1381	7182	5.2	793186	134704	152536	0.0106352	0.009	690.5	460.333	345.25	276.2	69.05	17.2625
4	Bihar	1.4	5	556	6561	11.8	484740	131531	41079.7	0.0042818	0.014	278	185.333	139	111.2	27.8	6.95
5	Chhattisgarh	1.5	6.4	1516	4244	2.8	284194	66231	101498	0.0116748	0.015	758	505.333	379	303.2	75.8	18.95
6	Delhi	1	18.5	3599	6839	1.9	686824	36997	361486	0.0277162	0.01	1799.5	1199.67	899.75	719.8	179.95	44.9875
7	Goa	1.4	7.7	4855	971	0.2	70494	12637	352470	0.0373888	0.014	2427.5	1618.33	1213.75	971	242.75	60.6875
8	Gujarat	0.8	7	1502	10064	6.7	1328068	144373	198219	0.011567	0.008	751	500.667	375.5	300.4	75.1	18.775
9	Haryana	0.6	4.6	1428	3997	2.8	649592	86795	231997	0.0109971	0.006	714	476	357	285.6	71.4	17.85
10	Himachal Pradesh	1.6	7.2	3177	2224	0.7	138351	30809	197644	0.0244663	0.016	1588.5	1059	794.25	635.4	158.85	39.7125
11	Jammu and Kashmir	1.6	4.3	1679	2183	1.3	137427	51269	105713	0.0129301	0.016	839.5	559.667	419.75	335.8	83.95	20.9875
12	Jharkhand	1.1	4.7	801	2963	3.7	276243	62903	74660.3	0.00616857	0.011	400.5	267	200.25	160.2	40.05	10.0125
13	Karnataka	0.7	5.5	1476	9594	6.5	1357579	173149	208858	0.0113668	0.007	738	492	369	295.2	73.8	18.45
14	Kerala	1.1	7.3	2272	7951	3.5	701577	108697	200451	0.0174969	0.011	1136	757.333	568	454.4	113.6	28.4
15	Madhya Pradesh	1.1	4.9	980	7941	8.1	724729	161159	89472.7	0.00754706	0.011	490	326.667	245	196	49	12.25
16	Maharashtra	0.7	6.1	1356	16406	12.1	2411600	268413	199306	0.0104427	0.007	678	452	339	271.2	67.8	16.95
17	Manipur	2.5	5.6	2007	602	0.3	23835	10702	79450	0.0154561	0.025	1003.5	669	501.75	401.4	100.35	25.0875
18	Meghalaya	4.8	15.8	4943	1483	0.3	30790	9406	102633	0.0380665	0.048	2471.5	1647.67	1235.75	988.6	247.15	61.7875
19	Mizoram	3.6	7.6	6770	677	0.1	18737	8877	187370	0.0521363	0.036	3385	2256.67	1692.5	1354	338.5	84.625
20	Nagaland	2.5	5.4	3075	615	0.2	24492	11466	122460	0.0236808	0.025	1537.5	1025	768.75	615	153.75	38.4375
21	Odisha	1.2	5.7	1207	5312	4.4	434769	92946	98811.1	0.00929521	0.012	603.5	402.333	301.75	241.4	60.35	15.0875
22	Puducherry	1.6	8.5	5250	525	0.1	32962	6201	329620	0.0404307	0.016	2625	1750	1312.5	1050	262.5	65.625
23	Punjab	0.7	5	1086	3258	3	478636	64817	159545	0.00836338	0.007	543	362	271.5	217.2	54.3	13.575
24	Rajasthan	1.2	6.3	1369	10407	7.6	835170	166465	109891	0.0105428	0.012	684.5	456.333	342.25	273.8	68.45	17.1125
25	Sikkim	2	8.2	4660	466	0.1	23495	5659	234950	0.0358871	0.02	2330	1553.33	1165	932	233	58.25
26	Tamil Nadu	0.8	6.5	1621	12155	7.5	1461841	188077	194912	0.0124835	0.008	810.5	540.333	405.25	324.2	81.05	20.2625
27	Tripura	1.8	6.6	1993	797	0.4	44219	12134	110548	0.0153483	0.018	996.5	664.333	498.25	398.6	99.65	24.9125
28	Uttar Pradesh	1.2	5.8	801	17773	22.2	1460443	305311	65785.7	0.00616857	0.012	400.5	267	200.25	160.2	40.05	10.0125
29	Uttarakhand	0.8	5.1	1625	1788	1.1	222836	34997	202578	0.0125143	0.008	812.5	541.667	406.25	325	81.25	20.3125
30	West Bengal	1	6.5	1088	10442	9.6	999585	160445	104123	0.00837878	0.01	544	362.667	272	217.6	54.4	13.6
31	Telangana	0.8	5.7	1698	6281	3.7	753127	109267	203548	0.0130764	0.008	849	566	424.5	339.6	84.9	21.225
	India	1.35	5.1	1753	231104	131.833	1.71188e+07	4.53145e+06	129852	0.0135	0.0135	876.5	584.333	438.25	350.6	87.65	21.9125
Data Source: National Health Accounts Estimates for India (2017-18); Table A-7; https://nhsrcindia.org/sites/default/files/2021-11/National%20Health%20Accounts-%202017-18.pdf

## Sheet: UHC Cost Estimates
Source of UHC Estimate	Original Estimation Year	Per Capita UHC Estimate	Standard Year	5% Annual Inflation Adjusted Estimate
Source	Year	Rs.	Year	Rs.
A	B	C	D	E=Cx(1+.05)^(D-B)
Outside-In (Table 11)	2022	2000	2018	1645.4
Actuarial (Table 13)	2022	1582	2018	1301.52
Normative (Table 16)	2022	3286	2018	2703.4
Inside-out (Table 18)	2018	5552	2018	5552
Prinja et al., 2012	2012	1713	2018	2295.58
Bhatt et al., 2014	2014	1626	2018	1976.41
Annual inflation rate: 5% (data source: MacroTrends. (2022). India Inflation Rate 1960-2022. https : / / www . macrotrends . net / countries/IND/india/inflation-rate-cpi)

## Sheet: Addtional Funds for UHC
		GSDP in Rs.	GGE in Rs.	Per Capita GHE in Rs.	Population	Gap in Per Capita UHC Target from Rs	If Column 7 > 0	Gap	Current GHE	Additional Transfers	Target GHE	GHE/GSDP From	GHE/GSDP To	GHE/GGE From	GHE/GGE To		National Per Capita UHC Target	National Additional Transfers	National Target GHE/GDP	National Target GHE
#	State	Crore	Crore	Rs.	Crore	2000											Rs	Rs Crore	%	Rs Crore
A	B	C	D	E	F	G=G2-E	H	I=HxG	J=ExF	K=HxF	L=J+K	M=J/C	N=L/C	O=J/D	P=L/D		G2	K38	N38	L38
1	Assam	288691	63174	1392	3.4	608	1	608	4732.8	2067.2	6800	0.016394	0.0235546	0.0749169	0.107639		1500	44023	0.0161	275128
2	Arunachal Pradesh	22432	14089	9450	0.1	-7450	0	0	945	0	945	0.0421273	0.0421273	0.0670736	0.0670736		2000	103708	0.0196	334812
3	Andhra Pradesh	793186	134704	1381	5.2	619	1	619	7181.2	3218.8	10400	0.00905361	0.0131117	0.053311	0.0772063		2500	166604	0.0232	397708
4	Bihar	484740	131531	556	11.8	1444	1	1444	6560.8	17039.2	23600	0.0135347	0.0486859	0.0498803	0.179425		3000	230000	0.027	461558
5	Chhattisgarh	284194	66231	1516	2.8	484	1	484	4244.8	1355.2	5600	0.0149363	0.0197048	0.0640908	0.0845526
6	Delhi	686824	36997	3599	1.9	-1599	0	0	6838.1	0	6838.1	0.00995612	0.00995612	0.184828	0.184828
7	Goa	70494	12637	4855	0.2	-2855	0	0	971	0	971	0.0137742	0.0137742	0.0768379	0.0768379
8	Gujarat	1328068	144373	1502	6.7	498	1	498	10063.4	3336.6	13400	0.00757747	0.0100898	0.0697042	0.0928151
9	Haryana	649592	86795	1428	2.8	572	1	572	3998.4	1601.6	5600	0.00615525	0.0086208	0.0460672	0.0645198
10	Himachal Pradesh	138351	30809	3177	0.7	-1177	0	0	2223.9	0	2223.9	0.0160743	0.0160743	0.0721835	0.0721835
11	Jammu and Kashmir	137427	51269	1679	1.3	321	1	321	2182.7	417.3	2600	0.0158826	0.0189191	0.0425735	0.0507129
12	Jharkhand	276243	62903	801	3.7	1199	1	1199	2963.7	4436.3	7400	0.0107286	0.026788	0.0471154	0.117641
13	Karnataka	1357579	173149	1476	6.5	524	1	524	9594	3406	13000	0.00706699	0.00957587	0.0554089	0.0750798
14	Kerala	701577	108697	2272	3.5	-272	0	0	7952	0	7952	0.0113345	0.0113345	0.0731575	0.0731575
15	Madhya Pradesh	724729	161159	980	8.1	1020	1	1020	7938	8262	16200	0.0109531	0.0223532	0.0492557	0.100522
16	Maharashtra	2411600	268413	1356	12.1	644	1	644	16407.6	7792.4	24200	0.00680362	0.0100348	0.0611282	0.0901596
17	Manipur	23835	10702	2007	0.3	-7	0	0	602.1	0	602.1	0.0252612	0.0252612	0.0562605	0.0562605
18	Meghalaya	30790	9406	4943	0.3	-2943	0	0	1482.9	0	1482.9	0.0481617	0.0481617	0.157655	0.157655
19	Mizoram	18737	8877	6770	0.1	-4770	0	0	677	0	677	0.0361317	0.0361317	0.0762645	0.0762645
20	Nagaland	24492	11466	3075	0.2	-1075	0	0	615	0	615	0.0251102	0.0251102	0.0536368	0.0536368
21	Odisha	434769	92946	1207	4.4	793	1	793	5310.8	3489.2	8800	0.0122152	0.0202406	0.0571386	0.0946786
22	Puducherry	32962	6201	5250	0.1	-3250	0	0	525	0	525	0.0159274	0.0159274	0.0846638	0.0846638
23	Punjab	478636	64817	1086	3	914	1	914	3258	2742	6000	0.00680684	0.0125356	0.0502646	0.0925683
24	Rajasthan	835170	166465	1369	7.6	631	1	631	10404.4	4795.6	15200	0.0124578	0.0181999	0.062502	0.0913105
25	Sikkim	23495	5659	4660	0.1	-2660	0	0	466	0	466	0.019834	0.019834	0.0823467	0.0823467
26	Tamil Nadu	1461841	188077	1621	7.5	379	1	379	12157.5	2842.5	15000	0.00831657	0.010261	0.0646411	0.0797546
27	Tripura	44219	12134	1993	0.4	7	1	7	797.2	2.8	800	0.0180284	0.0180918	0.0656997	0.0659304
28	Uttar Pradesh	1460443	305311	801	22.2	1199	1	1199	17782.2	26617.8	44400	0.0121759	0.0304017	0.0582429	0.145425
29	Uttarakhand	222836	34997	1625	1.1	375	1	375	1787.5	412.5	2200	0.00802159	0.00987273	0.0510758	0.0628625
30	West Bengal	999585	160445	1088	9.6	912	1	912	10444.8	8755.2	19200	0.0104491	0.019208	0.0650989	0.119667
31	Telangana	753127	109267	1698	3.7	302	1	302	6282.6	1117.4	7400	0.00834202	0.0098257	0.0574977	0.067724
	Other GHE								63714	0	63714
	Total (India)	1.71188e+07		2539.66	131.833				231104	103708	334812	0.0135	0.0195581
Data Source: PPP Simulation Table
