# Supplementary material for: Estimating funds required for UHC within Indian States
Source: Lancet Reg Health Southeast Asia. 2023 Feb 23;13:100165. doi: 10.1016/j.lansea.2023.100165 (PMC10305866; doi:10.1016/j.lansea.2023.100165)
Supplement: UHC Costing Data Supplement Normative Approach [file mmc2.xlsx]

## Sheet: Total Per Capita Budget
Normative Total Budget Per Capita
Level of Healthcare Facility	Total Public Health Facilities Required (Number)	Beds per Facility (Number)	HR Expenditure per Capita (in Rs.)	Infrastructure+ Consumables Expenditure Per Capita (in Rs.)	Total Expenditure per Capita (Rs.)
Medical College (MC)	825	900	201.429	854.364	1055.79
District Hospital (DH)	993.372	500	134.743	320.067	454.811
Sub Divisional Hospital (SDH)	1210.85	100	54.5156	53.0498	107.565
Community Health Centre (CHC)	10864.7	100	453.883	265.657	719.539
Primary Health Centre (PHC)	47289.4	n/a	314.973	105.168	420.141
Sub Centre (SC)	255658	n/a	234.487	293.953	528.439
All			1394.03	1892.26	3286.29

## Sheet: A. IPHS 2022 Norms
Appendix Table A: IPHS 2022 Norms for the numbers of Health Facilities
Type of Facility	IPHS 2022 Norm of no. of Beds/ no. of Facilities	Other Data Used for Calculation	Required Data Estimated
District Hospitals	Less than 2 lakh Population: 165 Beds in DH	District-wise Population Census 2011	District wise number of beds and number of facilities
	Between 2–5 lakh Population: 325 Beds in DH	District-wise Population Census 2011
	Between 5–10 lakh Population: 538 Beds in DH	District-wise Population Census 2011
	Between 10–20 lakh Population: 749 Beds in DH	District-wise Population Census 2011
	Between 20–30 lakh Population: 960 Beds in DH	District-wise Population Census 2011
	More than 30 lakhs Population: 1265 Beds in DH	District-wise Population Census 2011
Sub divisional hospital	One facility for every 10 Lakhs population in the district	District-wise Population Census 2011	District wise number of SDH Hospitals
CHCs	For Rural Area: One for 1 lakh Population (Average of 80,000 in hilly and tribal areas and 1,20,000 in plains)	Rural-Urban Projected Population 2022	Overall Number of CHCs
	For Urban Area: One for 2,50,000 Population	Rural-Urban Projected Population 2022
PHCs	For Rural Area: One for 25,000 Population (Average of 20,000 in hilly and tribal areas and 30,000 in plains)	Rural-Urban Projected Population 2022	Overall Number of PHCs
	For Urban Area: One for 50,000 Population	Rural-Urban Projected Population 2022
	Polyclinic: One for 2,50,000 Population	Rural-Urban Projected Population 2022
Sub Centres	For Rural Area: One for 4,000 Population (Average of 3,000 in hilly and tribal areas and 5,000 in plains)	Rural-Urban Projected Population 2022	Overall Number of Sub Centres
	For Urban Area: One for 15,000 Population	Rural-Urban Projected Population 2022

## Sheet: B. Human Resources Budget
Estimation Process
Appendix Table B1: Normative Human Resources Budget
Type of health care Facility	Public Health Facilities Required (Number)	Facility budget calculated For Beds (Number)	HR Expense Per Facility (In Lacs Rs.)	Total HR Amount for all the required facilities (in Crore Rs.)	Projected Population 2022 (in Crore)*	Total required HR Amount Per Capita (in Rs.)
Medical Colleges	825	900	3354.12	27671.5	137.376	201.429
District Hospital (DH)	993.372	500	1863.4	18510.5	137.376	134.743
Sub Divisional Hospital (SDH)	1210.85	100	618.5	7489.14	137.376	54.5156
CHCs	10864.7	100	573.9	62352.7	137.376	453.883
PHCs	47289.4	n/a	91.5	43269.8	137.376	314.973
Sub Centres	255658	n/a	12.6	32212.9	137.376	234.487
All Public facilities				191506	137.376	1394.03
* Source: POPULATION PROJECTIONS FOR INDIA AND STATES 2011 – 2036: pp.43, (https://nhm.gov.in/New_Updates_2018/Report_Population_Projection_2019.pdf)
Appendix Table B2:Expenditure Required for HR to achieve Universal Health Coverage in India (Normative Approach)
Type of Public facilities	Actual No. of Public facilities*	Budget for HR in one Facility (for specific no. of beds)				Public Health Facilities Required (Data used: Census 2011, Projected Population 2022 & IPHS 2022 Norms)	Beds Required (Calculated from Census 2011 & IPHS 2022 Norms)	Budget for HR in Total Facilities
		Facility budget calculated For Beds	Essential/ Facility	Desired/ Facility	HR Expense Per Facility Rs lacs			Essential HR Amount	Desire HR (Amount)	Total HR Amount	Total HR Amount (in Crore)
Medical Colleges#	321	900	293292000	42120000	3354.12	825		24196.6	3474.9	27671.5	201.429
District Hospital (DH)	810	500	162940000	23400000	1863.4	993.372	496686	16186	2324.49	18510.5	134.743
Sub Divisional Hospital (SDH)	1193	100	52750000	9100000	618.5	1210.85		6387.26	1101.88	7489.14	54.5156
CHCs	5649	100	49400000	7990000	573.9	10864.7		53671.7	8680.92	62352.7	453.883
PHCs	30813		6680000	2470000	91.5	47289.4		31589.3	11680.5	43269.8	314.973
Sub Centres	157921		1260000		12.6	255658		32212.9	0	32212.9	234.487
Total -Public facilities								164244	27262.7	191506	1394.03
*Source: National Health Profile 2021, pp.416, https://www.cbhidghs.nic.in/showfile.php?lid=1160, For number of Medical Colleges: Visit National Medical College website: https://www.nmc.org.in/information-desk/for-students-to-study-in-india/list-of-college-teaching-mbbs/

## Sheet: C. Infra & Consumables Budget
Estimation Process
Appendix Table C1: Normative Infrastructure & Consumables Budget
Type of Facility	Public Health Facilities Required (Number)	Infrastructure Expenditure per Facility (in Lacs Rs.)	Medicine, Diagnostics and Others per facility (in Lacs Rs.)	Total Infrastructure, Medicine, Diagnostics and Other expenditure per facility (in Lacs Rs.)	Total Infrastructure and other expenditure Amount for all the required facilities (in Crore Rs.)	Projected Population 2022 (in Crore)*	Total required Infrastructure Amount Per Capita (Rs.)
Medical Colleges	825	14160.7	65.88	14226.6	117369	137.376	854.364
District Hospital (DH)	993.372	4389.7	36.6	4426.3	43969.6	137.376	320.067
Sub Divisional Hospital (SDH)	1210.85	571.37	30.5	601.87	7287.77	137.376	53.0498
CHCs	10864.7	311.502	24.4	335.902	36494.9	137.376	265.657
PHCs	47289.4	18.3513	12.2	30.5513	14447.5	137.376	105.168
Sub Centres	255658	9.69537	6.1	15.7954	40382.1	137.376	293.953
Total -Public facilities					259951	137.376	1892.26
* Source: POPULATION PROJECTIONS FOR INDIA AND STATES 2011 – 2036: pp.43, (https://nhm.gov.in/New_Updates_2018/Report_Population_Projection_2019.pdf)
Appendix Table C2: Required Number of infrastructure according to IPHS guidelines
Type of Public facilities	Required Number of infrastructure according to IPHS guidelines
															7.1.1.15. Infrastructure for Clinical Services
	7.1.1.1. Way-finding/ Signage (Numbers)	7.1.1.2. Parking (Numbers)	7.1.1.3. Garden and Landscaping (Numbers)	7.1.1.4. Facility entrance (Numbers)	7.1.1.5. Environmentally friendly features (Numbers)	7.1.1.6. Disabled and elderly friendly access (Numbers)	7.1.1.7. Circulation areas, corridors and ramps (Numbers)	7.1.1.8. Disaster and emergency preparedness (Numbers)	7.1.1.9. Electric power supply (Numbers)	7.1.1.10. Fire Safety (Numbers)	7.1.1.11. Illumination (Numbers)	7.1.1.12. Water Supply (Numbers)	7.1.1.13. Drainage and Sanitation (Numbers)	7.1.1.14. Waste management (Numbers)	1. Out Patient Services (Numbers)	2. Registration area (Number of Counters)	3. Waiting area (Numbers)	4. Nursing Station (Numbers)	5. Outpatient Consultation room (Numbers)	6. Examination room (Numbers)	7. Adolescent Friendly Health Clinic room (Numbers)	8. Counselling room (Numbers)	9. Sound treated room for audiometry (Numbers)	10. PFT/ECG room (Numbers)	11. Health and Wellness room (Numbers)	12. Integrated Clinical and Public Health Laboratory (Numbers)	13. Medical Imaging/ Radiology (Numbers)	14. Drug Dispensing Counter (Numbers)	15.Emergency Bed (Numbers)	16. Burn Unit (Numbers)	17. Dialysis Unit (Numbers)	18.Critical Care-Beds (Numbers)	19.Operation Theatre Complex (Numbers)	20.Labour room complex Beds (Numbers)	21.Special New-born Care Unit & Mother and New-born Care Unit Bed (Numbers)	22.DEIC: District Early Intervention Centre (ideal size of DEIC would be approx. 4900-5000 sq. feet) (Numbers)	23.Nutritional Rehabilitation Centre (NRC) (Numbers)	23A. NRC Beds (Numbers)	24. Inpatient wards (Numbers)	24A. Inpatient ward Beds (Numbers)	25.Communication systems (Numbers)	26.Record keeping room (Numbers)	27.Store-room (Numbers)	28.Knowledge hub (if required, write 1)	29. Administrative unit (if required, write 1)	7.1.2.1. Blood Bank& Blood Storage Units (if required, write 1)	7.1.2.2. Centralised Sterile Supply Department (if required, write 1)	7.1.2.3. Hospital Laundry (if required, write 1)	7.1.2.4. Dietary Services (if required, write 1)
Medical Colleges	5.4	3.6	1	1	1	1	1	1	1	1	1	1	1	1	1	10.8	1	1	52.2	1	1	1	1	1	1	1	1	10.8	79.2	18	18	81	9	27	86.4	1	1	54	1	648	1	1	1	1	1	1	1	1	1
District Hospital (DH)	3	2	1	1	1	1	1	1	1	1	1	1	1	1	1	6	1	1	29	1	1	1	1	1	1	1	1	6	44	10	10	45	5	15	48	1	1	30	1	360	1	1	1	1	1	1	1	1	1
Sub Divisional Hospital (SDH)	2	1	1	1	1	1	1	1	1	1	1	1	1	1	1	3	1	1	21	1	1	1	1	1	1	1	1	3	11	6	5	16	3	3	12	1	1	10	1	70	1	1	1	1	1	1	1	1	1
CHCs	2	1	1	1	1	1	1	1	1	1	1	1	1	1	1	2	1	1	21	1	1	1	0	0	1	1	1	1	11	0	0	0	2	2	0	0	1	5	1	35	1	1	1	0	1	1	0	1	1
PHCs	1	1	1	0	1	1	1	1	1	1	1	1	1	1	1	1	1	0	1	1	0	1	0	0	1	1	1	1	5	0	0	0	1	1	1	0	0	0	1	10	1	1	1	0	0	0	0	0	0
Sub Centres	1	1	1	0	1	1	0	1	1	1	1	1	1	1	1	1	1	0	1	0	0	0	0	0	1	1	0	0	4	0	0	0	0	1	0	0	0	0	1	5	1	1	1	0	0	0	0	0	0
Total -Public facilities
Appendix Table C3: Total Expenditure of infrastructure of one facility according to IPHS guidelines
Type of Public facilities	Total Expenditure for one facility (Rs.)
	7.1.1.1. Way-finding/ Signage	7.1.1.2. Parking	7.1.1.3. Garden and Landscaping	7.1.1.4. Facility entrance	7.1.1.5. Environmentally friendly features	7.1.1.6. Disabled and elderly friendly access	7.1.1.7. Circulation areas, corridors and ramps	7.1.1.8. Disaster and emergency preparedness	7.1.1.9. Electric power supply	7.1.1.10. Fire Safety	7.1.1.11. Illumination	7.1.1.12. Water Supply	7.1.1.13. Drainage and Sanitation	7.1.1.14. Waste management	1. Out Patient Services (With 10 Years Depriciation)	2. Registration area (Number of Counters) (With 10 Years Depriciation)	3. Waiting area (With 10 Years Depriciation)	4. Nursing Station (With 10 Years Depriciation)	5. Consultation room (With 10 Years Depriciation)	6. Examination room (With 10 Years Depriciation)	7. Adolescent Friendly Health Clinic (With 10 Years Depriciation)	8. Counselling room (With 10 Years Depriciation)	9. Sound treated room for audiometry (With 10 Years Depriciation)	10. PFT/ECG room (With 10 Years Depriciation)	11. Health and Wellness room (With 10 Years Depriciation)	12. Integrated Clinical and Public Health Laboratory (With 10 Years Depriciation)	13. Medical Imaging/ Radiology (With 10 Years Depriciation)	14. Drug Dispensing Counter (With 10 Years Depriciation)	15.Emergency Bed (With 5 Years Depriciation)	16. Burn Unit (With 5 Years Depriciation)	17. Dialysis Unit (With 5 Years Depriciation)	18.Critical Care-Beds (With 5 Years Depriciation)	19.Operation Theatre Complex Bed (With 5 Years Depriciation)	20.Labour room complex + Beds (With 5 Years Depriciation)	21.Special New-born Care Unit & Mother and New-born Care Unit Bed (With 5 Years Depriciation)	22.DEIC: District Early Intervention Centre (ideal size of DEIC would be approx. 4900-5000 sq. feet) (With 10 Years Depriciation)	23.Nutritional Rehabilitation Centre (NRC) Beds (With 5 Years Depriciation)	Number of NRC beds (With 5 Years Depriciation)	24. Inpatient wards (With 10 Years Depriciation)	24A. Inpatient ward Beds (With 5 Years Depriciation)	25.Communication systems (With 10 Years Depriciation)	26.Record keeping room (With 10 Years Depriciation)	27.Store-room (With 10 Years Depriciation)	28.Knowledge hub (With 10 Years Depriciation)	29. Administrative unit (With 10 Years Depriciation)	7.1.2.1. Blood Bank& Blood Storage Units (With 10 Years Depriciation)	7.1.2.2. Centralised Sterile Supply Department (With 10 Years Depriciation)	7.1.2.3. Hospital Laundry	7.1.2.4. Dietary Services
Medical Colleges	2700	13500	13500	13500	13500	13500	13500	5400	360000	108000	27000	180000	216000	126000	21600	10800	21600	21600	21600	21600	21600	21600	21600	21600	21600	21600	126000	39600	10800	16200	21600	16200	16200	16200	16200	450000	270000	10800	450000	10800	90000	21600	21600	21600	54000	90000	54000	216000	216000
District Hospital (DH)	1500	7500	7500	7500	7500	7500	7500	3000	200000	60000	15000	100000	120000	70000	12000	6000	12000	12000	12000	12000	12000	12000	12000	12000	12000	12000	70000	22000	6000	9000	12000	9000	9000	9000	9000	250000	150000	6000	250000	6000	50000	12000	12000	12000	30000	50000	30000	120000	120000
Sub Divisional Hospital (SDH)	1000	5000	5000	5000	5000	5000	5000	2000	100000	50000	10000	70000	100000	50000	10000	5000	10000	10000	10000	10000	10000	10000	10000	10000	10000	10000	50000	20000	6000	9000	12000	9000	9000	9000	9000	250000	150000	6000	250000	6000	50000	10000	10000	10000	30000	50000	30000	100000	100000
CHCs	800	4000	4000	4000	4000	4000	4000	2000	100000	50000	10000	70000	100000	50000	10000	5000	10000	10000	10000	10000	10000	10000	10000	10000	10000	10000	50000	20000	6000	9000	12000	9000	9000	9000	9000	250000	150000	6000	250000	6000	50000	10000	10000	10000	30000	50000	30000	100000	100000
PHCs	640	3200	3200	3200	3200	3200	3200	1600	80000	40000	8000	56000	80000	40000	8000	4000	8000	8000	8000	8000	8000	8000	8000	8000	8000	8000	40000	16000	4800	7200	9600	7200	7200	7200	7200	200000	120000	4800	200000	4800	40000	8000	8000	8000	24000	40000	24000	80000	80000
Sub Centres	512	2560	2560	2560	2560	2560	2560	1280	64000	32000	6400	44800	64000	32000	6400	3200	6400	6400	6400	6400	6400	6400	6400	6400	6400	6400	32000	12800	3840	5760	7680	5760	5760	5760	5760	160000	96000	3840	160000	3840	32000	6400	6400	6400	19200	32000	19200	64000	64000
Total -Public facilities
Appendix Table C4: Total Expenditure of infrastructure of all different facilities in India according to IPHS guidelines
Type of Public facilities	Total Expenditure for all facilities (Rs.) in India
	7.1.1.1. Way-finding/ Signage	7.1.1.2. Parking	7.1.1.3. Garden and Landscaping	7.1.1.4. Facility entrance	7.1.1.5. Environmentally friendly features	7.1.1.6. Disabled and elderly friendly access	7.1.1.7. Circulation areas, corridors and ramps	7.1.1.8. Disaster and emergency preparedness	7.1.1.9. Electric power supply	7.1.1.10. Fire Safety	7.1.1.11. Illumination	7.1.1.12. Water Supply	7.1.1.13. Drainage and Sanitation	7.1.1.14. Waste management	1. Out Patient Services	2. Registration area (Number of Counters)	3. Waiting area	4. Nursing Station	5. Outpatient Consultation room	6. Examination room	7. Adolescent Friendly Health Clinic room	8. Counselling room	9. Sound treated room for audiometry	10. PFT/ECG room	11. Health and Wellness room	12. Integrated Clinical and Public Health Laboratory	13. Medical Imaging/ Radiology	14. Drug Dispensing Counter	15.Emergency Bed	16. Burn Unit	17. Dialysis Unit	18.Critical Care-Beds	19.Operation Theatre Complex	20.Labour room complex Beds	21.Special New-born Care Unit & Mother and New-born Care Unit Bed	22.DEIC: District Early Intervention Centre (ideal size of DEIC would be approx. 4900-5000 sq. feet)	23.Nutritional Rehabilitation Centre (NRC) Beds	23A. NRC Beds	24. Inpatient wards	24A. Inpatient ward Beds	25.Communication systems	26.Record keeping room	27.Store-room	28.Knowledge hub	29. Administrative unit	7.1.2.1. Blood Bank& Blood Storage Units	7.1.2.2. Centralised Sterile Supply Department	7.1.2.3. Hospital Laundry	7.1.2.4. Dietary Services
Medical Colleges	14580	48600	13500	13500	13500	13500	13500	5400	360000	108000	27000	180000	216000	126000	21600	116640	21600	21600	1127520	21600	21600	21600	21600	21600	21600	21600	126000	427680	855360	291600	388800	1312200	145800	437400	1399680	450000	270000	583200	450000	6998400	90000	21600	21600	21600	54000	90000	54000	216000	216000
District Hospital (DH)	4500	15000	7500	7500	7500	7500	7500	3000	200000	60000	15000	100000	120000	70000	12000	36000	12000	12000	348000	12000	12000	12000	12000	12000	12000	12000	70000	132000	264000	90000	120000	405000	45000	135000	432000	250000	150000	180000	250000	2160000	50000	12000	12000	12000	30000	50000	30000	120000	120000
Sub Divisional Hospital (SDH)	2000	5000	5000	5000	5000	5000	5000	2000	100000	50000	10000	70000	100000	50000	10000	15000	10000	10000	210000	10000	10000	10000	10000	10000	10000	10000	50000	60000	66000	54000	60000	144000	27000	27000	108000	250000	150000	60000	250000	420000	50000	10000	10000	10000	30000	50000	30000	100000	100000
CHCs	1600	4000	4000	4000	4000	4000	4000	2000	100000	50000	10000	70000	100000	50000	10000	10000	10000	10000	210000	10000	10000	10000	0	0	10000	10000	50000	20000	66000	0	0	0	18000	18000	0	0	150000	30000	250000	210000	50000	10000	10000	0	30000	50000	0	100000	100000
PHCs	640	3200	3200	0	3200	3200	3200	1600	80000	40000	8000	56000	80000	40000	8000	4000	8000	0	8000	8000	0	8000	0	0	8000	8000	40000	16000	24000	0	0	0	7200	7200	7200	0	0	0	200000	48000	40000	8000	8000	0	0	0	0	0	0
Sub Centres	512	2560	2560	0	2560	2560	0	1280	64000	32000	6400	44800	64000	32000	6400	3200	6400	0	6400	0	0	0	0	0	6400	6400	0	0	15360	0	0	0	0	5760	0	0	0	0	160000	19200	32000	6400	6400	0	0	0	0	0	0
Total -Public facilities
[truncated: 16 more columns]

## Sheet: D. Salary of Staffs in SDH & DH
Appendix Table D1: Salary of Staffs in SDH & DH in India
S.N.	Human Resource for Health	Number of Staffs														Annual Salary	Salary of the total staffs in SDH & DH
		SDH 100 Beds		District Hospitals													SDH 100 Beds		District Hospitals
				50 Beds		100 Beds		200 Beds		300 Beds		400 Beds		500 Beds					50 Beds		100 Beds		200 Beds		300 Beds		400 Beds		500 Beds*
		E	D	E	D	E	D	E	D	E	D	E	D	E	D		E	D	E	D	E	D	E	D	E	D	E	D	E	D
	Administrative Staff at Sub District Hospitals and District Hospitals
1	Medical Superintendent (Administrative cum clinical staff)	1		1		1		1		1		1		1		900000	900000	0	900000	0	900000	0	900000	0	900000	0	900000	0	900000	0
2	Hospital Manager	1		1		1		1		1		1		1		400000	400000	0	400000	0	400000	0	400000	0	400000	0	400000	0	400000	0
3	Assistant Manager								1		1		1		1	300000	0	0	0	0	0	0	0	300000	0	300000	0	300000	0	300000
4	Assistant Store Manager		1				1	1	1	2		2	1	2	1	300000	0	300000	0	0	0	300000	300000	300000	600000	0	600000	300000	600000	300000
5	Nursing Superintendent (Administrative cum clinical staff)											1		1		400000	0	0	0	0	0	0	0	0	0	0	400000	0	400000	0
6	Deputy Nursing Superintendent/ Supervisor (Administrative cum clinical staff)									1		1		2		1000000	0	0	0	0	0	0	0	0	1000000	0	1000000	0	2000000	0
7	Nursing I/c/Assistant Nursing Superintendent (Administrative cum clinical staff) To be designated out of total strength.																0	0	0	0	0	0	0	0	0	0	0	0	0	0
7.1	Ward	2		2		2		3		5		8		10		700000	1400000	0	1400000	0	1400000	0	2100000	0	3500000	0	5600000	0	7000000	0
7.2	Critical Care Area							1		1		2		2		700000	0	0	0	0	0	0	700000	0	700000	0	1400000	0	1400000	0
7.3	OT	1		1		1		1		1		1		1		700000	700000	0	700000	0	700000	0	700000	0	700000	0	700000	0	700000	0
7.4	LDR									1		1		1		700000	0	0	0	0	0	0	0	0	700000	0	700000	0	700000	0
8	Bio-medical Engineer			1		1		1		1		1		1		110000	0	0	110000	0	110000	0	110000	0	110000	0	110000	0	110000	0
9	Medical Records Officer			1		1		1		1		2		2		290000	0	0	290000	0	290000	0	290000	0	290000	0	580000	0	580000	0
10	Health Information Management Professional/Medical record analyst/Medical Record Assistant	1		1		1		1		1		1		2		240000	240000	0	240000	0	240000	0	240000	0	240000	0	240000	0	480000	0
11	Accountant/Finance	1		2		3		3		4		5		6		250000	250000	0	500000	0	750000	0	750000	0	1000000	0	1250000	0	1500000	0
12	Data Entry Operators	6		8		8		9		9		11		11		160000	960000	0	1280000	0	1280000	0	1440000	0	1440000	0	1760000	0	1760000	0
13	CSSD & Laundry supervisor			1		1		1		1		1		1		220000	0	0	220000	0	220000	0	220000	0	220000	0	220000	0	220000	0
14	Sanitary Inspector	1		1		1		1		1		1		1		200000	200000	0	200000	0	200000	0	200000	0	200000	0	200000	0	200000	0
15	Fire Safety Officer							1		1		1		1		340000	0	0	0	0	0	0	340000	0	340000	0	340000	0	340000	0
	Specialists and Medical Officers at Sub District Hospital & District Hospital																0	0	0	0	0	0	0	0	0	0	0	0	0	0
1	Medicine	2	1	1		2	1	2	1	2	2	4	1	5	1	1000000	2000000	1000000	1000000	0	2000000	1000000	2000000	1000000	2000000	2000000	4000000	1000000	5000000	1000000
	Medical Officer	1		1		1		2		2		3		3		1000000	1000000	0	1000000	0	1000000	0	2000000	0	2000000	0	3000000	0	3000000	0
2	Surgery	2		1		2	1	2	1	2	2	4	1	5	1	1000000	2000000	0	1000000	0	2000000	1000000	2000000	1000000	2000000	2000000	4000000	1000000	5000000	1000000
	Medical Officer	1		1		1		2		2		3		3		1000000	1000000	0	1000000	0	1000000	0	2000000	0	2000000	0	3000000	0	3000000	0
3	Paediatrics	2		1		2	1	3	1	3	1	4	1	5	1	1000000	2000000	0	1000000	0	2000000	1000000	3000000	1000000	3000000	1000000	4000000	1000000	5000000	1000000
	Medical Officer	1		1		1		1		1		3		3		1000000	1000000	0	1000000	0	1000000	0	1000000	0	1000000	0	3000000	0	3000000	0
4	OBGY	2	1	2	2	3	1	4		4	1	5	1	6	1	1000000	2000000	1000000	2000000	2000000	3000000	1000000	4000000	0	4000000	1000000	5000000	1000000	6000000	1000000
	Medical Officer	3		1		1		1		1		1		1		1000000	3000000	0	1000000	0	1000000	0	1000000	0	1000000	0	1000000	0	1000000	0
5	Anaesthesiology & Critical care	2	1	2		3	1	4	2	5	2	5	2	6	2	1000000	2000000	1000000	2000000	0	3000000	1000000	4000000	2000000	5000000	2000000	5000000	2000000	6000000	2000000
	Medical Officer	1		1		2		4		4		4		4		1000000	1000000	0	1000000	0	2000000	0	4000000	0	4000000	0	4000000	0	4000000	0
6	Ophthalmology	1		1		1	1	2		2	1	2	1	2	1	1000000	1000000	0	1000000	0	1000000	1000000	2000000	0	2000000	1000000	2000000	1000000	2000000	1000000
	Medical Officer															1000000	0	0	0	0	0	0	0	0	0	0	0	0	0	0
7	Orthopaedics	1		1		1	1	2		2	1	3	1	3	1	1000000	1000000	0	1000000	0	1000000	1000000	2000000	0	2000000	1000000	3000000	1000000	3000000	1000000
	Medical Officer															1000000	0	0	0	0	0	0	0	0	0	0	0	0	0	0
8	Radiology		1		1	1		1		1	1	2		2		1000000	0	1000000	0	1000000	1000000	0	1000000	0	1000000	1000000	2000000	0	2000000	0
	Medical Officer					1		1		1		1		1		1000000	0	0	0	0	1000000	0	1000000	0	1000000	0	1000000	0	1000000	0
9	ENT	1		1		1	1	1		1	1	1	1	1	1	1000000	1000000	0	1000000	0	1000000	1000000	1000000	0	1000000	1000000	1000000	1000000	1000000	1000000
	Medical Officer															1000000	0	0	0	0	0	0	0	0	0	0	0	0	0	0
10	Dentistry (MDS)	1				2	1	2	1	2	1	3	1	3	1	1000000	1000000	0	0	0	2000000	1000000	2000000	1000000	2000000	1000000	3000000	1000000	3000000	1000000
	Medical Officer	1		1		1		2		2		2		2		1000000	1000000	0	1000000	0	1000000	0	2000000	0	2000000	0	2000000	0	2000000	0
11	Family Medicine		1		1		1		1		1		1		1	1000000	0	1000000	0	1000000	0	1000000	0	1000000	0	1000000	0	1000000	0	1000000
	Medical Officer															1000000	0	0	0	0	0	0	0	0	0	0	0	0	0	0
12	Dermatologist		1		1	1		1		1		1		1		1000000	0	1000000	0	1000000	1000000	0	1000000	0	1000000	0	1000000	0	1000000	0
	Medical Officer															1000000	0	0	0	0	0	0	0	0	0	0	0	0	0	0
13	Psychiatrist		1		1	1		1		1	1	1	1	1	1	1000000	0	1000000	0	1000000	1000000	0	1000000	0	1000000	1000000	1000000	1000000	1000000	1000000
	Medical Officer															1000000	0	0	0	0	0	0	0	0	0	0	0	0	0	0
14	Pathologist*	1		1	1	1		1	1	1	1	1	1	2	1	1000000	1000000	0	1000000	1000000	1000000	0	1000000	1000000	1000000	1000000	1000000	1000000	2000000	1000000
	Medical Officer															1000000	0	0	0	0	0	0	0	0	0	0	0	0	0	0
15	Microbiologist*				1	1		1		1	1	1	1	1	1	1000000	0	0	0	1000000	1000000	0	1000000	0	1000000	1000000	1000000	1000000	1000000	1000000
	Medical Officer															1000000	0	0	0	0	0	0	0	0	0	0	0	0	0	0
16	Biochemistry*				1	1		1		1		1		1		1000000	0	0	0	1000000	1000000	0	1000000	0	1000000	0	1000000	0	1000000	0
	Medical Officer															1000000	0	0	0	0	0	0	0	0	0	0	0	0	0	0
17	Neonatologist								1		1	1		1		1000000	0	0	0	0	0	0	0	1000000	0	1000000	1000000	0	1000000	0
	Medical Officer															1000000	0	0	0	0	0	0	0	0	0	0	0	0	0	0
18	Oncologist								1		1		1		1	1000000	0	0	0	0	0	0	0	1000000	0	1000000	0	1000000	0	1000000
	Medical Officer															1000000	0	0	0	0	0	0	0	0	0	0	0	0	0	0
19	Cardiologist								1		1		1		1	1000000	0	0	0	0	0	0	0	1000000	0	1000000	0	1000000	0	1000000
	Medical Officer															1000000	0	0	0	0	0	0	0	0	0	0	0	0	0	0
20	Gastroenterologist								1		1		1		1	1000000	0	0	0	0	0	0	0	1000000	0	1000000	0	1000000	0	1000000
	Medical Officer															1000000	0	0	0	0	0	0	0	0	0	0	0	0	0	0
21	Nephrologist								1		1		1		1	1000000	0	0	0	0	0	0	0	1000000	0	1000000	0	1000000	0	1000000
	Medical Officer															1000000	0	0	0	0	0	0	0	0	0	0	0	0	0	0
22	Urologist								1		1		1		1	1000000	0	0	0	0	0	0	0	1000000	0	1000000	0	1000000	0	1000000
	Medical Officer															1000000	0	0	0	0	0	0	0	0	0	0	0	0	0	0
23	Emergency Medicine				1		1		1	1		2		2		1000000	0	0	0	1000000	0	1000000	0	1000000	1000000	0	2000000	0	2000000	0
	Medical Officer	3		3		3		3		3		6		6		1000000	3000000	0	3000000	0	3000000	0	3000000	0	3000000	0	6000000	0	6000000	0
24	Geriatrician								1		1		1		1	1000000	0	0	0	0	0	0	0	1000000	0	1000000	0	1000000	0	1000000
	Medical Officer															1000000	0	0	0	0	0	0	0	0	0	0	0	0	0	0
25	Forensic specialist				1	1		1		1		1	1	1	1	1000000	0	0	0	1000000	1000000	0	1000000	0	1000000	0	1000000	1000000	1000000	1000000
	Medical Officer															1000000	0	0	0	0	0	0	0	0	0	0	0	0	0	0
26	General HDU & ICU (Medical officer)	3		3		3		3		3		6		6		1000000	3000000	0	3000000	0	3000000	0	3000000	0	3000000	0	6000000	0	6000000	0
27	PMR specialist		1				1		1	1		1		1		1000000	0	1000000	0	0	0	1000000	0	1000000	1000000	0	1000000	0	1000000	0
	Medical Officer															1000000	0	0	0	0	0	0	0	0	0	0	0	0	0	0
28	Neurologist										1		1		1	1000000	0	0	0	0	0	0	0	0	0	1000000	0	1000000	0	1000000
	Medical Officer															1000000	0	0	0	0	0	0	0	0	0	0	0	0	0	0
29	Obstetric HDU & ICU (EmOC) (Medical Officer)	3		3		3		3		3		6		6		800000	2400000	0	2400000	0	2400000	0	2400000	0	2400000	0	4800000	0	4800000	0
30	SNCU + NICU + MNCU (Medical officer)	6		3		6		9		9		12		12		800000	4800000	0	2400000	0	4800000	0	7200000	0	7200000	0	9600000	0	9600000	0
31	LDR (EmOC) (Medical officer)	3		3		3		6		6		6		6		800000	2400000	0	2400000	0	2400000	0	4800000	0	4800000	0	4800000	0	4800000	0
32	Dialysis (Medical officer)	1		1		1		1		1		1		1		800000	800000	0	800000	0	800000	0	800000	0	800000	0	800000	0	800000	0
33	Blood Bank (Medical officer)	1		3		3		3		3		3		3		800000	800000	0	2400000	0	2400000	0	2400000	0	2400000	0	2400000	0	2400000	0
34	AYUSH(Medical Officer)		1		1		1		1		1		1		1	800000	0	800000	0	800000	0	800000	0	800000	0	800000	0	800000	0	800000
	Staff Nurses at Sub District Hospitals and District Hospitals	30		18		23		57		93		128		173		250000	7500000	0	4500000	0	5750000	0	14250000	0	23250000	0	32000000	0	43250000	0
	TOTAL																52750000	9100000	44140000	11800000	63040000	13100000	88540000	18400000	104190000	26100000	142800000	23400000	162940000	23400000
*Note: In Calculation, Staffs' Salary of SDH with 100 Beds and District Hospital with 500 beds has been considered, See Table 6

## Sheet: E. Salary of Staffs in CHC
Appendix Table E1: Salary of Staffs in CHC & UCHC
Human Resource for Health	Number of Staffs										Annual Salary of Staffs (Source: AmbitionBox, Indeed, year 2022)	Salary of the total staffs
	NonFRU CHC		FRU CHC		FRU CHC		FRU UCHC		FRU UCHC			Non-FRU CHC		FRU CHC		FRU CHC		FRU- UCHC		FRU- UCHC*
	30 Beds		30 Beds		50 Beds		50 Beds		100 Beds			30 Beds		30 Beds		50 Beds		50 Beds		100 Beds
	E	D	E	D	E	D	E	D	E	D		E	D	E	D	E	D	E	D	E	D
Administrative staff
Nursing In charge (Administrative cum clinical staff)	1		1		1		1		1		700000	700000	0	700000	0	700000	0	700000	0	700000	0
Hospital Manager		1	1		1		1		1		400000	0	400000	400000	0	400000	0	400000	0	400000	0
Health Information Management Professional/Medical Record Analyst/ Medical Record Assistant		1	1		1		1		1	1	240000	0	240000	240000	0	240000	0	240000	0	240000	240000
Accountant	1		1		1		1		1		250000	250000	0	250000	0	250000	0	250000	0	250000	0
Data Entry Operator/ statistical assistant**	3	1	4	1	4	1	4	1	4	2	160000	480000	160000	640000	160000	640000	160000	640000	160000	640000	320000
Sanitary Inspector	1		1		1		1		1		220000	220000	0	220000	0	220000	0	220000	0	220000	0
Registration Clerk	1		1		1	1	1	1	2	1	360000	360000	0	360000	0	360000	360000	360000	360000	720000	360000
Specialists and Medical Oflcers											0	0	0	0	0	0	0	0	0	0	0
Physician/Family Medicine Specialist	1	1	1	1	1	1	1	1	1	1	750000	750000	750000	750000	750000	750000	750000	750000	750000	750000	750000
Surgeon		1	1		1		1		1		750000	0	750000	750000	0	750000	0	750000	0	750000	0
Obstetrician & Gynecologist		1	1		1		1		1		750000	0	750000	750000	0	750000	0	750000	0	750000	0
Pediatrician		1	1		1		1		1		750000	0	750000	750000	0	750000	0	750000	0	750000	0
Anesthesiologist		1	1		1		1		1		750000	0	750000	750000	0	750000	0	750000	0	750000	0
Ophthalmologist						1		1	1		750000	0	0	0	0	0	750000	0	750000	750000	0
Orthopaedician						1		1	1		750000	0	0	0	0	0	750000	0	750000	750000	0
ENT						1		1		1	750000	0	0	0	0	0	750000	0	750000	0	750000
Microbiologist/ Pathologist/ Biochemist				1	1		1		1		750000	0	0	0	750000	750000	0	750000	0	750000	0
PMR Specialist										1	750000	0	0	0	0	0	0	0	0	0	750000
GDMO*	3	1	6	2	6	2	6	2	9	3	750000	2250000	750000	4500000	1500000	4500000	1500000	4500000	1500000	6750000	2250000
MO AYUSH		1		1		1		1		1	750000	0	750000	0	750000	0	750000	0	750000	0	750000
MO Dental	1		1		1		1		1		750000	750000	0	750000	0	750000	0	750000	0	750000	0
Allied Health Professionals												0	0	0	0	0	0	0	0	0	0
Clinical Psychologist or Psychiatrist Social worker	1		1		1		1		1		350000	350000	0	350000	0	350000	0	350000	0	350000	0
Dietitian		1		1		1		1	1		350000	0	350000	0	350000	0	350000	0	350000	350000	0
Social Worker/ Community Based Rehabilitation Worker		1	1		1		1		1		350000	0	350000	350000	0	350000	0	350000	0	350000	0
Counselor***	3		3		3		3		3		350000	1050000	0	1050000	0	1050000	0	1050000	0	1050000	0
Physiotherapist	1		1		1		1		1		350000	350000	0	350000	0	350000	0	350000	0	350000	0
Other Allied Health Professionals												0	0	0	0	0	0	0	0	0	0
Medical Laboratory Technologist/Lab technician****	4		5	2	5	2	5	2	6	2	240000	960000	0	1200000	480000	1200000	480000	1200000	480000	1440000	480000
OT technologist/ OT technician		1	1	1	2		2		2	1	240000	0	240000	240000	240000	480000	0	480000	0	480000	240000
Radiology and Imaging Technologist/ Radiology technician	1	1	1	1	1	1	1	1	2	1	240000	240000	240000	240000	240000	240000	240000	240000	240000	480000	240000
ECG Technologist/ ECG Technician	1		1		1		1		1	1	240000	240000	0	240000	0	240000	0	240000	0	240000	240000
TSSU Assistant		2	2		2		2		2	1	240000	0	480000	480000	0	480000	0	480000	0	480000	240000
Dental Assistant	1		1		1		1		1		240000	240000	0	240000	0	240000	0	240000	0	240000	0
Optometrist/ Opthamic assistant/ Vision technician	1		1		1		1		1		240000	240000	0	240000	0	240000	0	240000	0	240000	0
Cold chain/Vaccine logistic Assistant	1		1		1		1		1		240000	240000	0	240000	0	240000	0	240000	0	240000	0
Pharmacists												0	0	0	0	0	0	0	0	0	0
Pharmacist (Allopathic)	1		2		2		2		2		200000	200000	0	400000	0	400000	0	400000	0	400000	0
Pharmacist (AYUSH)		1		1		1		1		1	200000	0	200000	0	200000	0	200000	0	200000	0	200000
Storekeeper/Store In charge	1			1		1		1	1	1	180000	180000	0	0	180000	0	180000	0	180000	180000	180000
Cleaning Staff												0	0	0	0	0	0	0	0	0	0
OT #		3	3		3		3		3		180000	0	540000	540000	0	540000	0	540000	0	540000	0
LDR									3		180000	0	0	0	0	0	0	0	0	540000	0
Floor including, blood storage unit, OPD, wards, kitchen utensils/premises and other areas	2		2		3		3		6		180000	360000	0	360000	0	540000	0	540000	0	1080000	0
Outer Premises	2		2		2		2		2		180000	360000	0	360000	0	360000	0	360000	0	360000	0
Other Staff												0	0	0	0	0	0	0	0	0	0
Dresser	1	1	1	1	2	1	2	1	3		180000	180000	180000	180000	180000	360000	180000	360000	180000	540000	0
Staff Nurse												0	0	0	0	0	0	0	0	0	0
IPD	15		15		24		24		48		240000	3600000	0	3600000	0	5760000	0	5760000	0	11520000	0
NBSU	3		3		3		3		3		240000	720000	0	720000	0	720000	0	720000	0	720000	0
NRC@ (Desirable)			3		3		3		3		240000	0	0	720000	0	720000	0	720000	0	720000	0
Emergency	3		3		6		6		9		240000	720000	0	720000	0	1440000	0	1440000	0	2160000	0
OT			11		11		11		13		240000	0	0	2640000	0	2640000	0	2640000	0	3120000	0
LDR	6		6		9		9		9		240000	1440000	0	1440000	0	2160000	0	2160000	0	2160000	0
OPD	2		5		5		5		10		240000	480000	0	1200000	0	1200000	0	1200000	0	2400000	0
TOTAL												17910000	8630000	29910000	5780000	34860000	7400000	34860000	7400000	49400000	7990000
*Note: In Calculation, Staffs' Salary of Urban FRU-UCHC for 100 beds has been considered, See Table 6

## Sheet: F. Salary of Staffs in PHC
Appendix Table F1: Salary of Staffs in PHC & UPHC in India
	Number of Staffs										Annual Salary	Salary of the total staffs in different type of PHC
Human Resource for Health	PHC		UPHC		Polyclinic		24x7 PHC*		24x7 UPHC*			PHC		UPHC		Polyclinic		24x7 PHC		24x7 UPHC*
	E	D	E	D	E	D	E	D	E	D		E	D	E	D	E	D	E	D	E	D
MO MBBS	1	1	2		2		2	1	2	1	560000	560000	560000	1120000	0	1120000	0	1120000	560000	1120000	560000
MO AYUSH		1						1			560000	0	560000	0	0	0	0	0	560000	0	0
Dentist		1		1	1			1		1	560000	0	560000	0	560000	560000	0	0	560000	0	560000
*Specialist for Medicine, Obstetrics & Gynecology, Pediatrics, Ophthalmology, Dermatology and Psychiatry					1						560000	0	0	0	0	560000	0	0	0	0	0
Staff Nurses	2	1	1	1	2		7		7		300000	600000	300000	300000	300000	600000	0	2100000	0	2100000	0
Pharmacist	1		1		1	1	1	1	1	1	210000	210000	0	210000	0	210000	210000	210000	210000	210000	210000
Medical Laboratory Technologist/Lab Technician	1		1		1		2	1	2	1	240000	240000	0	240000	0	240000	0	480000	240000	480000	240000
Optometrist/Ophthalmic Assistant/Vision Technician		1			1			1		1	200000	0	200000	0	0	200000	0	0	200000	0	200000
Health Worker (Female)/ ANM	1		5		5		1		5		200000	200000	0	1000000	0	1000000	0	200000	0	1000000	0
Health Worker/Health Assistant (Male)	1						1				200000	200000	0	0	0	0	0	200000	0	0	0
Health Assistant (Female)/ Lady Health Visitor	1		1		1		1		1		200000	200000	0	200000	0	200000	0	200000	0	200000	0
Health Educator/ Counsellor		1		1	1			1		1	200000	0	200000	0	200000	200000	0	0	200000	0	200000
Dental Assistant*		1		1		1		1		1	200000	0	200000	0	200000	0	200000	0	200000	0	200000
Cold chain/Vaccine logistic Assistant		1		1		1	1		1		200000	0	200000	0	200000	0	200000	200000	0	200000	0
Physiotherapist					1			1		1	300000	0	0	0	0	300000	0	0	300000	0	300000
Public Health Manager			1		1				1		400000	0	0	400000	0	400000	0	0	0	400000	0
Dresser	1		1				1		1		200000	200000	0	200000	0	0	0	200000	0	200000	0
LDC-1/Accountant	1		1		1		1		1		200000	200000	0	200000	0	200000	0	200000	0	200000	0
Data Entry Operator	1		1		1		1		1		130000	130000	0	130000	0	130000	0	130000	0	130000	0
Cleaning Staff	1		1		2		4		4		110000	110000	0	110000	0	220000	0	440000	0	440000	0
TOTAL												2850000	2780000	4110000	1460000	6140000	610000	5680000	3030000	6680000	2470000
*Note: In Calculation, Staffs' Salary of 24x7 UPHC has been considered, See Table 6

## Sheet: G. Salary of Staffs in SC (HWC)
Appendix Table G1: Salary of Staffs in Sub Centres/HWC in India
Human Resource for Health	Number of Staffs		Annual Salary	Salary of the total staffs
	HWC-SHC	UHWC		HWC-SHC	UHWC*
Community Health Officer (CHO)	1		490000	490000	0
Multipurpose Health Worker (Male)	1		150000	150000	0
Multipurpose Health Worker (Female)	1		150000	150000	0
Medical Officer		1	650000	0	650000
Staff Nurse		1	180000	0	180000
MPW (Male)		1	150000	0	150000
Sanitary Staff *		1	140000	0	140000
Security Staff**		1	140000	0	140000
Total				790000	1260000
Note: In Calculation, Staffs' Salary of Urban HWC/SC (Rs 12,60,000) has been considered, See Table 6

## Sheet: H. Required Beds & SDH in India
Appendix Table H1: Total required number of Beds & Sub divisional hospital (SDH) according to IPHS Guidelines 2022 by districts in India
State	District Name	Population (Source: Census 2011)	Total required number of Beds in districts (Using IPHS Guidelines 2022)							Required Number of Sub divisional hospital (SDH) in Districts (According to IPHS Norms)
			Less than 2 lakh Population	Between 2–5 lakh Population	Between 5–10 lakh Population	Between 10–20 lakh Population	Between 20–30 lakh Population	More than 30 lakhs Population	Total required number of Beds for all type of population districts
JAMMU & KASHMIR	Kupwara	870354	0	0	538	0	0	0	538	0.870354
JAMMU & KASHMIR	Badgam	753745	0	0	538	0	0	0	538	0.753745
JAMMU & KASHMIR	Leh(Ladakh)	133487	165	0	0	0	0	0	165	0.133487
JAMMU & KASHMIR	Kargil	140802	165	0	0	0	0	0	165	0.140802
JAMMU & KASHMIR	Punch	476835	0	325	0	0	0	0	325	0.476835
JAMMU & KASHMIR	Rajouri	642415	0	0	538	0	0	0	538	0.642415
JAMMU & KASHMIR	Kathua	616435	0	0	538	0	0	0	538	0.616435
JAMMU & KASHMIR	Baramula	1008039	0	0	0	749	0	0	749	1.00804
JAMMU & KASHMIR	Bandipore	392232	0	325	0	0	0	0	325	0.392232
JAMMU & KASHMIR	Srinagar	1236829	0	0	0	749	0	0	749	1.23683
JAMMU & KASHMIR	Ganderbal	297446	0	325	0	0	0	0	325	0.297446
JAMMU & KASHMIR	Pulwama	560440	0	0	538	0	0	0	538	0.56044
JAMMU & KASHMIR	Shupiyan	266215	0	325	0	0	0	0	325	0.266215
JAMMU & KASHMIR	Anantnag	1078692	0	0	0	749	0	0	749	1.07869
JAMMU & KASHMIR	Kulgam	424483	0	325	0	0	0	0	325	0.424483
JAMMU & KASHMIR	Doda	409936	0	325	0	0	0	0	325	0.409936
JAMMU & KASHMIR	Ramban	283713	0	325	0	0	0	0	325	0.283713
JAMMU & KASHMIR	Kishtwar	230696	0	325	0	0	0	0	325	0.230696
JAMMU & KASHMIR	Udhampur	554985	0	0	538	0	0	0	538	0.554985
JAMMU & KASHMIR	Reasi	314667	0	325	0	0	0	0	325	0.314667
JAMMU & KASHMIR	Jammu	1529958	0	0	0	749	0	0	749	1.52996
JAMMU & KASHMIR	Samba	318898	0	325	0	0	0	0	325	0.318898
HIMACHAL PRADESH	Chamba	519080	0	0	538	0	0	0	538	0.51908
HIMACHAL PRADESH	Kangra	1510075	0	0	0	749	0	0	749	1.51007
HIMACHAL PRADESH	Lahul & Spiti	31564	165	0	0	0	0	0	165	0.031564
HIMACHAL PRADESH	Kullu	437903	0	325	0	0	0	0	325	0.437903
HIMACHAL PRADESH	Mandi	999777	0	0	538	0	0	0	538	0.999777
HIMACHAL PRADESH	Hamirpur	454768	0	325	0	0	0	0	325	0.454768
HIMACHAL PRADESH	Una	521173	0	0	538	0	0	0	538	0.521173
HIMACHAL PRADESH	Bilaspur	381956	0	325	0	0	0	0	325	0.381956
HIMACHAL PRADESH	Solan	580320	0	0	538	0	0	0	538	0.58032
HIMACHAL PRADESH	Sirmaur	529855	0	0	538	0	0	0	538	0.529855
HIMACHAL PRADESH	Shimla	814010	0	0	538	0	0	0	538	0.81401
HIMACHAL PRADESH	Kinnaur	84121	165	0	0	0	0	0	165	0.084121
PUNJAB	Gurdaspur	2298323	0	0	0	0	960	0	960	2.29832
PUNJAB	Kapurthala	815168	0	0	538	0	0	0	538	0.815168
PUNJAB	Jalandhar	2193590	0	0	0	0	960	0	960	2.19359
PUNJAB	Hoshiarpur	1586625	0	0	0	749	0	0	749	1.58662
PUNJAB	Shahid Bhagat Singh Nagar	612310	0	0	538	0	0	0	538	0.61231
PUNJAB	Fatehgarh Sahib	600163	0	0	538	0	0	0	538	0.600163
PUNJAB	Ludhiana	3498739	0	0	0	0	0	1265	1265	3.49874
PUNJAB	Moga	995746	0	0	538	0	0	0	538	0.995746
PUNJAB	Firozpur	2029074	0	0	0	0	960	0	960	2.02907
PUNJAB	Muktsar	901896	0	0	538	0	0	0	538	0.901896
PUNJAB	Faridkot	617508	0	0	538	0	0	0	538	0.617508
PUNJAB	Bathinda	1388525	0	0	0	749	0	0	749	1.38853
PUNJAB	Mansa	769751	0	0	538	0	0	0	538	0.769751
PUNJAB	Patiala	1895686	0	0	0	749	0	0	749	1.89569
PUNJAB	Amritsar	2490656	0	0	0	0	960	0	960	2.49066
PUNJAB	Tarn Taran	1119627	0	0	0	749	0	0	749	1.11963
PUNJAB	Rupnagar	684627	0	0	538	0	0	0	538	0.684627
PUNJAB	Sahibzada Ajit Singh Nagar	994628	0	0	538	0	0	0	538	0.994628
PUNJAB	Sangrur	1655169	0	0	0	749	0	0	749	1.65517
PUNJAB	Barnala	595527	0	0	538	0	0	0	538	0.595527
CHANDIGARH	Chandigarh	1055450	0	0	0	749	0	0	749	1.05545
UTTARAKHAND	Uttarkashi	330086	0	325	0	0	0	0	325	0.330086
UTTARAKHAND	Chamoli	391605	0	325	0	0	0	0	325	0.391605
UTTARAKHAND	Rudraprayag	242285	0	325	0	0	0	0	325	0.242285
UTTARAKHAND	Tehri Garhwal	618931	0	0	538	0	0	0	538	0.618931
UTTARAKHAND	Dehradun	1696694	0	0	0	749	0	0	749	1.69669
UTTARAKHAND	Garhwal	687271	0	0	538	0	0	0	538	0.687271
UTTARAKHAND	Pithoragarh	483439	0	325	0	0	0	0	325	0.483439
UTTARAKHAND	Bageshwar	259898	0	325	0	0	0	0	325	0.259898
UTTARAKHAND	Almora	622506	0	0	538	0	0	0	538	0.622506
UTTARAKHAND	Champawat	259648	0	325	0	0	0	0	325	0.259648
UTTARAKHAND	Nainital	954605	0	0	538	0	0	0	538	0.954605
UTTARAKHAND	Udham Singh Nagar	1648902	0	0	0	749	0	0	749	1.6489
UTTARAKHAND	Hardwar	1890422	0	0	0	749	0	0	749	1.89042
HARYANA	Panchkula	561293	0	0	538	0	0	0	538	0.561293
HARYANA	Ambala	1128350	0	0	0	749	0	0	749	1.12835
HARYANA	Yamunanagar	1214205	0	0	0	749	0	0	749	1.2142
HARYANA	Kurukshetra	964655	0	0	538	0	0	0	538	0.964655
HARYANA	Kaithal	1074304	0	0	0	749	0	0	749	1.0743
HARYANA	Karnal	1505324	0	0	0	749	0	0	749	1.50532
HARYANA	Panipat	1205437	0	0	0	749	0	0	749	1.20544
HARYANA	Sonipat	1450001	0	0	0	749	0	0	749	1.45
HARYANA	Jind	1334152	0	0	0	749	0	0	749	1.33415
HARYANA	Fatehabad	942011	0	0	538	0	0	0	538	0.942011
HARYANA	Sirsa	1295189	0	0	0	749	0	0	749	1.29519
HARYANA	Hisar	1743931	0	0	0	749	0	0	749	1.74393
HARYANA	Bhiwani	1634445	0	0	0	749	0	0	749	1.63444
HARYANA	Rohtak	1061204	0	0	0	749	0	0	749	1.0612
HARYANA	Jhajjar	958405	0	0	538	0	0	0	538	0.958405
HARYANA	Mahendragarh	922088	0	0	538	0	0	0	538	0.922088
HARYANA	Rewari	900332	0	0	538	0	0	0	538	0.900332
HARYANA	Gurgaon	1514432	0	0	0	749	0	0	749	1.51443
HARYANA	Mewat	1089263	0	0	0	749	0	0	749	1.08926
HARYANA	Faridabad	1809733	0	0	0	749	0	0	749	1.80973
HARYANA	Palwal	1042708	0	0	0	749	0	0	749	1.04271
NCT OF DELHI	North West	3656539	0	0	0	0	0	1265	1265	3.65654
NCT OF DELHI	North	887978	0	0	538	0	0	0	538	0.887978
NCT OF DELHI	North East	2241624	0	0	0	0	960	0	960	2.24162
NCT OF DELHI	East	1709346	0	0	0	749	0	0	749	1.70935
NCT OF DELHI	New Delhi	142004	165	0	0	0	0	0	165	0.142004
NCT OF DELHI	Central	582320	0	0	538	0	0	0	538	0.58232
NCT OF DELHI	West	2543243	0	0	0	0	960	0	960	2.54324
NCT OF DELHI	South West	2292958	0	0	0	0	960	0	960	2.29296
NCT OF DELHI	South	2731929	0	0	0	0	960	0	960	2.73193
RAJASTHAN	Ganganagar	1969168	0	0	0	749	0	0	749	1.96917
RAJASTHAN	Hanumangarh	1774692	0	0	0	749	0	0	749	1.77469
RAJASTHAN	Bikaner	2363937	0	0	0	0	960	0	960	2.36394
RAJASTHAN	Churu	2039547	0	0	0	0	960	0	960	2.03955
RAJASTHAN	Jhunjhunun	2137045	0	0	0	0	960	0	960	2.13705
RAJASTHAN	Alwar	3674179	0	0	0	0	0	1265	1265	3.67418
RAJASTHAN	Bharatpur	2548462	0	0	0	0	960	0	960	2.54846
RAJASTHAN	Dhaulpur	1206516	0	0	0	749	0	0	749	1.20652
RAJASTHAN	Karauli	1458248	0	0	0	749	0	0	749	1.45825
RAJASTHAN	Sawai Madhopur	1335551	0	0	0	749	0	0	749	1.33555
RAJASTHAN	Dausa	1634409	0	0	0	749	0	0	749	1.63441
RAJASTHAN	Jaipur	6626178	0	0	0	0	0	1265	1265	6.62618
RAJASTHAN	Sikar	2677333	0	0	0	0	960	0	960	2.67733
RAJASTHAN	Nagaur	3307743	0	0	0	0	0	1265	1265	3.30774
RAJASTHAN	Jodhpur	3687165	0	0	0	0	0	1265	1265	3.68716
RAJASTHAN	Jaisalmer	669919	0	0	538	0	0	0	538	0.669919
RAJASTHAN	Barmer	2603751	0	0	0	0	960	0	960	2.60375
RAJASTHAN	Jalor	1828730	0	0	0	749	0	0	749	1.82873
RAJASTHAN	Sirohi	1036346	0	0	0	749	0	0	749	1.03635
RAJASTHAN	Pali	2037573	0	0	0	0	960	0	960	2.03757
RAJASTHAN	Ajmer	2583052	0	0	0	0	960	0	960	2.58305
RAJASTHAN	Tonk	1421326	0	0	0	749	0	0	749	1.42133
RAJASTHAN	Bundi	1110906	0	0	0	749	0	0	749	1.11091
RAJASTHAN	Bhilwara	2408523	0	0	0	0	960	0	960	2.40852
RAJASTHAN	Rajsamand	1156597	0	0	0	749	0	0	749	1.1566
RAJASTHAN	Dungarpur	1388552	0	0	0	749	0	0	749	1.38855
RAJASTHAN	Banswara	1797485	0	0	0	749	0	0	749	1.79748
RAJASTHAN	Chittaurgarh	1544338	0	0	0	749	0	0	749	1.54434
RAJASTHAN	Kota	1951014	0	0	0	749	0	0	749	1.95101
RAJASTHAN	Baran	1222755	0	0	0	749	0	0	749	1.22276
RAJASTHAN	Jhalawar	1411129	0	0	0	749	0	0	749	1.41113
RAJASTHAN	Udaipur	3068420	0	0	0	0	0	1265	1265	3.06842
RAJASTHAN	Pratapgarh	867848	0	0	538	0	0	0	538	0.867848
UTTAR PRADESH	Saharanpur	3466382	0	0	0	0	0	1265	1265	3.46638
UTTAR PRADESH	Muzaffarnagar	4143512	0	0	0	0	0	1265	1265	4.14351
UTTAR PRADESH	Bijnor	3682713	0	0	0	0	0	1265	1265	3.68271
UTTAR PRADESH	Moradabad	4772006	0	0	0	0	0	1265	1265	4.77201
UTTAR PRADESH	Rampur	2335819	0	0	0	0	960	0	960	2.33582
UTTAR PRADESH	Jyotiba Phule Nagar	1840221	0	0	0	749	0	0	749	1.84022
UTTAR PRADESH	Meerut	3443689	0	0	0	0	0	1265	1265	3.44369
UTTAR PRADESH	Baghpat	1303048	0	0	0	749	0	0	749	1.30305
UTTAR PRADESH	Ghaziabad	4681645	0	0	0	0	0	1265	1265	4.68164
UTTAR PRADESH	Gautam Buddha Nagar	1648115	0	0	0	749	0	0	749	1.64811
UTTAR PRADESH	Bulandshahr	3499171	0	0	0	0	0	1265	1265	3.49917
UTTAR PRADESH	Aligarh	3673889	0	0	0	0	0	1265	1265	3.67389
UTTAR PRADESH	Mahamaya Nagar	1564708	0	0	0	749	0	0	749	1.56471
UTTAR PRADESH	Mathura	2547184	0	0	0	0	960	0	960	2.54718
UTTAR PRADESH	Agra	4418797	0	0	0	0	0	1265	1265	4.4188
UTTAR PRADESH	Firozabad	2498156	0	0	0	0	960	0	960	2.49816
UTTAR PRADESH	Mainpuri	1868529	0	0	0	749	0	0	749	1.86853
UTTAR PRADESH	Budaun	3681896	0	0	0	0	0	1265	1265	3.6819
UTTAR PRADESH	Bareilly	4448359	0	0	0	0	0	1265	1265	4.44836
UTTAR PRADESH	Pilibhit	2031007	0	0	0	0	960	0	960	2.03101
UTTAR PRADESH	Shahjahanpur	3006538	0	0	0	0	0	1265	1265	3.00654
UTTAR PRADESH	Kheri	4021243	0	0	0	0	0	1265	1265	4.02124
UTTAR PRADESH	Sitapur	4483992	0	0	0	0	0	1265	1265	4.48399
UTTAR PRADESH	Hardoi	4092845	0	0	0	0	0	1265	1265	4.09284
UTTAR PRADESH	Unnao	3108367	0	0	0	0	0	1265	1265	3.10837
UTTAR PRADESH	Lucknow	4589838	0	0	0	0	0	1265	1265	4.58984
UTTAR PRADESH	Rae Bareli	3405559	0	0	0	0	0	1265	1265	3.40556
UTTAR PRADESH	Farrukhabad	1885204	0	0	0	749	0	0	749	1.8852
UTTAR PRADESH	Kannauj	1656616	0	0	0	749	0	0	749	1.65662
UTTAR PRADESH	Etawah	1581810	0	0	0	749	0	0	749	1.58181
UTTAR PRADESH	Auraiya	1379545	0	0	0	749	0	0	749	1.37955
UTTAR PRADESH	Kanpur Dehat	1796184	0	0	0	749	0	0	749	1.79618
UTTAR PRADESH	Kanpur Nagar	4581268	0	0	0	0	0	1265	1265	4.58127
UTTAR PRADESH	Jalaun	1689974	0	0	0	749	0	0	749	1.68997
UTTAR PRADESH	Jhansi	1998603	0	0	0	749	0	0	749	1.9986
UTTAR PRADESH	Lalitpur	1221592	0	0	0	749	0	0	749	1.22159
UTTAR PRADESH	Hamirpur	1104285	0	0	0	749	0	0	749	1.10428
UTTAR PRADESH	Mahoba	875958	0	0	538	0	0	0	538	0.875958
UTTAR PRADESH	Banda	1799410	0	0	0	749	0	0	749	1.79941
UTTAR PRADESH	Chitrakoot	991730	0	0	538	0	0	0	538	0.99173
UTTAR PRADESH	Fatehpur	2632733	0	0	0	0	960	0	960	2.63273
UTTAR PRADESH	Pratapgarh	3209141	0	0	0	0	0	1265	1265	3.20914
UTTAR PRADESH	Kaushambi	1599596	0	0	0	749	0	0	749	1.5996
UTTAR PRADESH	Allahabad	5954391	0	0	0	0	0	1265	1265	5.95439
UTTAR PRADESH	Bara Banki	3260699	0	0	0	0	0	1265	1265	3.2607
UTTAR PRADESH	Faizabad	2470996	0	0	0	0	960	0	960	2.471
UTTAR PRADESH	Ambedkar Nagar	2397888	0	0	0	0	960	0	960	2.39789
UTTAR PRADESH	Sultanpur	3797117	0	0	0	0	0	1265	1265	3.79712
UTTAR PRADESH	Bahraich	3487731	0	0	0	0	0	1265	1265	3.48773
UTTAR PRADESH	Shrawasti	1117361	0	0	0	749	0	0	749	1.11736
UTTAR PRADESH	Balrampur	2148665	0	0	0	0	960	0	960	2.14866
UTTAR PRADESH	Gonda	3433919	0	0	0	0	0	1265	1265	3.43392
UTTAR PRADESH	Siddharthnagar	2559297	0	0	0	0	960	0	960	2.5593
UTTAR PRADESH	Basti	2464464	0	0	0	0	960	0	960	2.46446
UTTAR PRADESH	Sant Kabir Nagar	1715183	0	0	0	749	0	0	749	1.71518
UTTAR PRADESH	Mahrajganj	2684703	0	0	0	0	960	0	960	2.6847
UTTAR PRADESH	Gorakhpur	4440895	0	0	0	0	0	1265	1265	4.44089
UTTAR PRADESH	Kushinagar	3564544	0	0	0	0	0	1265	1265	3.56454
UTTAR PRADESH	Deoria	3100946	0	0	0	0	0	1265	1265	3.10095
UTTAR PRADESH	Azamgarh	4613913	0	0	0	0	0	1265	1265	4.61391
UTTAR PRADESH	Mau	2205968	0	0	0	0	960	0	960	2.20597
UTTAR PRADESH	Ballia	3239774	0	0	0	0	0	1265	1265	3.23977
UTTAR PRADESH	Jaunpur	4494204	0	0	0	0	0	1265	1265	4.4942
UTTAR PRADESH	Ghazipur	3620268	0	0	0	0	0	1265	1265	3.62027
UTTAR PRADESH	Chandauli	1952756	0	0	0	749	0	0	749	1.95276
UTTAR PRADESH	Varanasi	3676841	0	0	0	0	0	1265	1265	3.67684
UTTAR PRADESH	Sant Ravidas Nagar (Bhadohi)	1578213	0	0	0	749	0	0	749	1.57821
UTTAR PRADESH	Mirzapur	2496970	0	0	0	0	960	0	960	2.49697
UTTAR PRADESH	Sonbhadra	1862559	0	0	0	749	0	0	749	1.86256
UTTAR PRADESH	Etah	1774480	0	0	0	749	0	0	749	1.77448
UTTAR PRADESH	Kanshiram Nagar	1436719	0	0	0	749	0	0	749	1.43672
BIHAR	Pashchim Champaran	3935042	0	0	0	0	0	1265	1265	3.93504
BIHAR	Purba Champaran	5099371	0	0	0	0	0	1265	1265	5.09937
BIHAR	Sheohar	656246	0	0	538	0	0	0	538	0.656246
BIHAR	Sitamarhi	3423574	0	0	0	0	0	1265	1265	3.42357
BIHAR	Madhubani	4487379	0	0	0	0	0	1265	1265	4.48738
BIHAR	Supaul	2229076	0	0	0	0	960	0	960	2.22908
BIHAR	Araria	2811569	0	0	0	0	960	0	960	2.81157
BIHAR	Kishanganj	1690400	0	0	0	749	0	0	749	1.6904
BIHAR	Purnia	3264619	0	0	0	0	0	1265	1265	3.26462
BIHAR	Katihar	3071029	0	0	0	0	0	1265	1265	3.07103
BIHAR	Madhepura	2001762	0	0	0	0	960	0	960	2.00176
BIHAR	Saharsa	1900661	0	0	0	749	0	0	749	1.90066
BIHAR	Darbhanga	3937385	0	0	0	0	0	1265	1265	3.93738
BIHAR	Muzaffarpur	4801062	0	0	0	0	0	1265	1265	4.80106
BIHAR	Gopalganj	2562012	0	0	0	0	960	0	960	2.56201
BIHAR	Siwan	3330464	0	0	0	0	0	1265	1265	3.33046
BIHAR	Saran	3951862	0	0	0	0	0	1265	1265	3.95186
BIHAR	Vaishali	3495021	0	0	0	0	0	1265	1265	3.49502
BIHAR	Samastipur	4261566	0	0	0	0	0	1265	1265	4.26157
BIHAR	Begusarai	2970541	0	0	0	0	960	0	960	2.97054
BIHAR	Khagaria	1666886	0	0	0	749	0	0	749	1.66689
BIHAR	Bhagalpur	3037766	0	0	0	0	0	1265	1265	3.03777
BIHAR	Banka	2034763	0	0	0	0	960	0	960	2.03476
BIHAR	Munger	1367765	0	0	0	749	0	0	749	1.36776
BIHAR	Lakhisarai	1000912	0	0	0	749	0	0	749	1.00091
BIHAR	Sheikhpura	636342	0	0	538	0	0	0	538	0.636342
BIHAR	Nalanda	2877653	0	0	0	0	960	0	960	2.87765
BIHAR	Patna	5838465	0	0	0	0	0	1265	1265	5.83846
BIHAR	Bhojpur	2728407	0	0	0	0	960	0	960	2.72841
BIHAR	Buxar	1706352	0	0	0	749	0	0	749	1.70635
BIHAR	Kaimur (Bhabua)	1626384	0	0	0	749	0	0	749	1.62638
BIHAR	Rohtas	2959918	0	0	0	0	960	0	960	2.95992
BIHAR	Aurangabad	2540073	0	0	0	0	960	0	960	2.54007
BIHAR	Gaya	4391418	0	0	0	0	0	1265	1265	4.39142
BIHAR	Nawada	2219146	0	0	0	0	960	0	960	2.21915
BIHAR	Jamui	1760405	0	0	0	749	0	0	749	1.7604
BIHAR	Jehanabad	1125313	0	0	0	749	0	0	749	1.12531
BIHAR	Arwal	700843	0	0	538	0	0	0	538	0.700843
SIKKIM	North District	43709	165	0	0	0	0	0	165	0.043709
SIKKIM	West District	136435	165	0	0	0	0	0	165	0.136435
SIKKIM	South District	146850	165	0	0	0	0	0	165	0.14685
SIKKIM	East District	283583	0	325	0	0	0	0	325	0.283583
ARUNACHAL PRADESH	Tawang	49977	165	0	0	0	0	0	165	0.049977
ARUNACHAL PRADESH	West Kameng	83947	165	0	0	0	0	0	165	0.083947
ARUNACHAL PRADESH	East Kameng	78690	165	0	0	0	0	0	165	0.07869
ARUNACHAL PRADESH	Papum Pare	176573	165	0	0	0	0	0	165	0.176573
ARUNACHAL PRADESH	Upper Subansiri	83448	165	0	0	0	0	0	165	0.083448
ARUNACHAL PRADESH	West Siang	112274	165	0	0	0	0	0	165	0.112274
ARUNACHAL PRADESH	East Siang	99214	165	0	0	0	0	0	165	0.099214
ARUNACHAL PRADESH	Upper Siang	35320	165	0	0	0	0	0	165	0.03532
ARUNACHAL PRADESH	Changlang	148226	165	0	0	0	0	0	165	0.148226
ARUNACHAL PRADESH	Tirap	111975	165	0	0	0	0	0	165	0.111975
ARUNACHAL PRADESH	Lower Subansiri	83030	165	0	0	0	0	0	165	0.08303
ARUNACHAL PRADESH	Kurung Kumey	92076	165	0	0	0	0	0	165	0.092076
ARUNACHAL PRADESH	Dibang Valley	8004	165	0	0	0	0	0	165	0.008004
ARUNACHAL PRADESH	Lower Dibang Valley	54080	165	0	0	0	0	0	165	0.05408
ARUNACHAL PRADESH	Lohit	145726	165	0	0	0	0	0	165	0.145726
ARUNACHAL PRADESH	Anjaw	21167	165	0	0	0	0	0	165	0.021167
NAGALAND	Mon	250260	0	325	0	0	0	0	325	0.25026
NAGALAND	Mokokchung	194622	165	0	0	0	0	0	165	0.194622
NAGALAND	Zunheboto	140757	165	0	0	0	0	0	165	0.140757
NAGALAND	Wokha	166343	165	0	0	0	0	0	165	0.166343
NAGALAND	Dimapur	378811	0	325	0	0	0	0	325	0.378811
NAGALAND	Phek	163418	165	0	0	0	0	0	165	0.163418
NAGALAND	Tuensang	196596	165	0	0	0	0	0	165	0.196596
NAGALAND	Longleng	50484	165	0	0	0	0	0	165	0.050484
NAGALAND	Kiphire	74004	165	0	0	0	0	0	165	0.074004
NAGALAND	Kohima	267988	0	325	0	0	0	0	325	0.267988
NAGALAND	Peren	95219	165	0	0	0	0	0	165	0.095219
MANIPUR	Senapati	479148	0	325	0	0	0	0	325	0.479148
MANIPUR	Tamenglong	140651	165	0	0	0	0	0	165	0.140651
MANIPUR	Churachandpur	274143	0	325	0	0	0	0	325	0.274143
MANIPUR	Bishnupur	237399	0	325	0	0	0	0	325	0.237399
MANIPUR	Thoubal	422168	0	325	0	0	0	0	325	0.422168
MANIPUR	Imphal West	517992	0	0	538	0	0	0	538	0.517992
MANIPUR	Imphal East	456113	0	325	0	0	0	0	325	0.456113
MANIPUR	Ukhrul	183998	165	0	0	0	0	0	165	0.183998
MANIPUR	Chandel	144182	165	0	0	0	0	0	165	0.144182
MIZORAM	Mamit	86364	165	0	0	0	0	0	165	0.086364
MIZORAM	Kolasib	83955	165	0	0	0	0	0	165	0.083955
MIZORAM	Aizawl	400309	0	325	0	0	0	0	325	0.400309
MIZORAM	Champhai	125745	165	0	0	0	0	0	165	0.125745
MIZORAM	Serchhip	64937	165	0	0	0	0	0	165	0.064937
MIZORAM	Lunglei	161428	165	0	0	0	0	0	165	0.161428
MIZORAM	Lawngtlai	117894	165	0	0	0	0	0	165	0.117894
MIZORAM	Saiha	56574	165	0	0	0	0	0	165	0.056574
TRIPURA	West Tripura	1725739	0	0	0	749	0	0	749	1.72574
TRIPURA	South Tripura	876001	0	0	538	0	0	0	538	0.876001
TRIPURA	Dhalai	378230	0	325	0	0	0	0	325	0.37823
TRIPURA	North Tripura	693947	0	0	538	0	0	0	538	0.693947
MEGHALAYA	West Garo Hills	643291	0	0	538	0	0	0	538	0.643291
MEGHALAYA	East Garo Hills	317917	0	325	0	0	0	0	325	0.317917
MEGHALAYA	South Garo Hills	142334	165	0	0	0	0	0	165	0.142334
MEGHALAYA	West Khasi Hills	383461	0	325	0	0	0	0	325	0.383461
MEGHALAYA	Ribhoi	258840	0	325	0	0	0	0	325	0.25884
MEGHALAYA	East Khasi Hills	825922	0	0	538	0	0	0	538	0.825922
MEGHALAYA	Jaintia Hills	395124	0	325	0	0	0	0	325	0.395124
ASSAM	Kokrajhar	887142	0	0	538	0	0	0	538	0.887142
ASSAM	Dhubri	1949258	0	0	0	749	0	0	749	1.94926
ASSAM	Goalpara	1008183	0	0	0	749	0	0	749	1.00818
ASSAM	Barpeta	1693622	0	0	0	749	0	0	749	1.69362
ASSAM	Morigaon	957423	0	0	538	0	0	0	538	0.957423
ASSAM	Nagaon	2823768	0	0	0	0	960	0	960	2.82377
ASSAM	Sonitpur	1924110	0	0	0	749	0	0	749	1.92411
ASSAM	Lakhimpur	1042137	0	0	0	749	0	0	749	1.04214
ASSAM	Dhemaji	686133	0	0	538	0	0	0	538	0.686133
ASSAM	Tinsukia	1327929	0	0	0	749	0	0	749	1.32793
ASSAM	Dibrugarh	1326335	0	0	0	749	0	0	749	1.32634
ASSAM	Sivasagar	1151050	0	0	0	749	0	0	749	1.15105
ASSAM	Jorhat	1092256	0	0	0	749	0	0	749	1.09226
ASSAM	Golaghat	1066888	0	0	0	749	0	0	749	1.06689
ASSAM	Karbi Anglong	956313	0	0	538	0	0	0	538	0.956313
ASSAM	Dima Hasao	214102	0	325	0	0	0	0	325	0.214102
ASSAM	Cachar	1736617	0	0	0	749	0	0	749	1.73662
ASSAM	Karimganj	1228686	0	0	0	749	0	0	749	1.22869
ASSAM	Hailakandi	659296	0	0	538	0	0	0	538	0.659296
ASSAM	Bongaigaon	738804	0	0	538	0	0	0	538	0.738804
ASSAM	Chirang	482162	0	325	0	0	0	0	325	0.482162
ASSAM	Kamrup	1517542	0	0	0	749	0	0	749	1.51754
ASSAM	Kamrup Metropolitan	1253938	0	0	0	749	0	0	749	1.25394
ASSAM	Nalbari	771639	0	0	538	0	0	0	538	0.771639
ASSAM	Baksa	950075	0	0	538	0	0	0	538	0.950075
ASSAM	Darrang	928500	0	0	538	0	0	0	538	0.9285
ASSAM	Udalguri	831668	0	0	538	0	0	0	538	0.831668
WEST BENGAL	Darjiling	1846823	0	0	0	749	0	0	749	1.84682
WEST BENGAL	Jalpaiguri	3872846	0	0	0	0	0	1265	1265	3.87285
WEST BENGAL	Koch Bihar	2819086	0	0	0	0	960	0	960	2.81909
WEST BENGAL	Uttar Dinajpur	3007134	0	0	0	0	0	1265	1265	3.00713
WEST BENGAL	Dakshin Dinajpur	1676276	0	0	0	749	0	0	749	1.67628
WEST BENGAL	Maldah	3988845	0	0	0	0	0	1265	1265	3.98884
WEST BENGAL	Murshidabad	7103807	0	0	0	0	0	1265	1265	7.10381
WEST BENGAL	Birbhum	3502404	0	0	0	0	0	1265	1265	3.5024
WEST BENGAL	Barddhaman	7717563	0	0	0	0	0	1265	1265	7.71756
WEST BENGAL	Nadia	5167600	0	0	0	0	0	1265	1265	5.1676
WEST BENGAL	North Twenty Four Parganas	10009781	0	0	0	0	0	1265	1265	10.0098
WEST BENGAL	Hugli	5519145	0	0	0	0	0	1265	1265	5.51914
WEST BENGAL	Bankura	3596674	0	0	0	0	0	1265	1265	3.59667
WEST BENGAL	Puruliya	2930115	0	0	0	0	960	0	960	2.93011
WEST BENGAL	Haora	4850029	0	0	0	0	0	1265	1265	4.85003
WEST BENGAL	Kolkata	4496694	0	0	0	0	0	1265	1265	4.49669
WEST BENGAL	South Twenty Four Parganas	8161961	0	0	0	0	0	1265	1265	8.16196
WEST BENGAL	Paschim Medinipur	5913457	0	0	0	0	0	1265	1265	5.91346
WEST BENGAL	Purba Medinipur	5095875	0	0	0	0	0	1265	1265	5.09587
JHARKHAND	Garhwa	1322784	0	0	0	749	0	0	749	1.32278
JHARKHAND	Chatra	1042886	0	0	0	749	0	0	749	1.04289
JHARKHAND	Kodarma	716259	0	0	538	0	0	0	538	0.716259
JHARKHAND	Giridih	2445474	0	0	0	0	960	0	960	2.44547
JHARKHAND	Deoghar	1492073	0	0	0	749	0	0	749	1.49207
JHARKHAND	Godda	1313551	0	0	0	749	0	0	749	1.31355
JHARKHAND	Sahibganj	1150567	0	0	0	749	0	0	749	1.15057
JHARKHAND	Pakur	900422	0	0	538	0	0	0	538	0.900422
JHARKHAND	Dhanbad	2684487	0	0	0	0	960	0	960	2.68449
JHARKHAND	Bokaro	2062330	0	0	0	0	960	0	960	2.06233
JHARKHAND	Lohardaga	461790	0	325	0	0	0	0	325	0.46179
JHARKHAND	Purbi Singhbhum	2293919	0	0	0	0	960	0	960	2.29392
JHARKHAND	Palamu	1939869	0	0	0	749	0	0	749	1.93987
JHARKHAND	Latehar	726978	0	0	538	0	0	0	538	0.726978
JHARKHAND	Hazaribagh	1734495	0	0	0	749	0	0	749	1.73449
JHARKHAND	Ramgarh	949443	0	0	538	0	0	0	538	0.949443
JHARKHAND	Dumka	1321442	0	0	0	749	0	0	749	1.32144
JHARKHAND	Jamtara	791042	0	0	538	0	0	0	538	0.791042
JHARKHAND	Ranchi	2914253	0	0	0	0	960	0	960	2.91425
JHARKHAND	Khunti	531885	0	0	538	0	0	0	538	0.531885
JHARKHAND	Gumla	1025213	0	0	0	749	0	0	749	1.02521
JHARKHAND	Simdega	599578	0	0	538	0	0	0	538	0.599578
JHARKHAND	Pashchimi Singhbhum	1502338	0	0	0	749	0	0	749	1.50234
JHARKHAND	Saraikela-Kharsawan	1065056	0	0	0	749	0	0	749	1.06506
ODISHA	Bargarh	1481255	0	0	0	749	0	0	749	1.48125
ODISHA	Jharsuguda	579505	0	0	538	0	0	0	538	0.579505
ODISHA	Sambalpur	1041099	0	0	0	749	0	0	749	1.0411
ODISHA	Debagarh	312520	0	325	0	0	0	0	325	0.31252
ODISHA	Sundargarh	2093437	0	0	0	0	960	0	960	2.09344
ODISHA	Kendujhar	1801733	0	0	0	749	0	0	749	1.80173
ODISHA	Mayurbhanj	2519738	0	0	0	0	960	0	960	2.51974
ODISHA	Baleshwar	2320529	0	0	0	0	960	0	960	2.32053
ODISHA	Bhadrak	1506337	0	0	0	749	0	0	749	1.50634
ODISHA	Kendrapara	1440361	0	0	0	749	0	0	749	1.44036
ODISHA	Jagatsinghapur	1136971	0	0	0	749	0	0	749	1.13697
ODISHA	Cuttack	2624470	0	0	0	0	960	0	960	2.62447
ODISHA	Jajapur	1827192	0	0	0	749	0	0	749	1.82719
ODISHA	Dhenkanal	1192811	0	0	0	749	0	0	749	1.19281
ODISHA	Anugul	1273821	0	0	0	749	0	0	749	1.27382
ODISHA	Nayagarh	962789	0	0	538	0	0	0	538	0.962789
ODISHA	Khordha	2251673	0	0	0	0	960	0	960	2.25167
ODISHA	Puri	1698730	0	0	0	749	0	0	749	1.69873
ODISHA	Ganjam	3529031	0	0	0	0	0	1265	1265	3.52903
ODISHA	Gajapati	577817	0	0	538	0	0	0	538	0.577817
ODISHA	Kandhamal	733110	0	0	538	0	0	0	538	0.73311
ODISHA	Baudh	441162	0	325	0	0	0	0	325	0.441162
ODISHA	Subarnapur	610183	0	0	538	0	0	0	538	0.610183
ODISHA	Balangir	1648997	0	0	0	749	0	0	749	1.649
ODISHA	Nuapada	610382	0	0	538	0	0	0	538	0.610382
ODISHA	Kalahandi	1576869	0	0	0	749	0	0	749	1.57687
ODISHA	Rayagada	967911	0	0	538	0	0	0	538	0.967911
ODISHA	Nabarangapur	1220946	0	0	0	749	0	0	749	1.22095
ODISHA	Koraput	1379647	0	0	0	749	0	0	749	1.37965
ODISHA	Malkangiri	613192	0	0	538	0	0	0	538	0.613192
CHHATTISGARH	Koriya	658917	0	0	538	0	0	0	538	0.658917
CHHATTISGARH	Surguja	2359886	0	0	0	0	960	0	960	2.35989
CHHATTISGARH	Jashpur	851669	0	0	538	0	0	0	538	0.851669
CHHATTISGARH	Raigarh	1493984	0	0	0	749	0	0	749	1.49398
CHHATTISGARH	Korba	1206640	0	0	0	749	0	0	749	1.20664
CHHATTISGARH	Janjgir - Champa	1619707	0	0	0	749	0	0	749	1.61971
CHHATTISGARH	Bilaspur	2663629	0	0	0	0	960	0	960	2.66363
CHHATTISGARH	Kabeerdham	822526	0	0	538	0	0	0	538	0.822526
CHHATTISGARH	Rajnandgaon	1537133	0	0	0	749	0	0	749	1.53713
CHHATTISGARH	Durg	3343872	0	0	0	0	0	1265	1265	3.34387
CHHATTISGARH	Raipur	4063872	0	0	0	0	0	1265	1265	4.06387
CHHATTISGARH	Mahasamund	1032754	0	0	0	749	0	0	749	1.03275
CHHATTISGARH	Dhamtari	799781	0	0	538	0	0	0	538	0.799781
CHHATTISGARH	Uttar Bastar Kanker	748941	0	0	538	0	0	0	538	0.748941
CHHATTISGARH	Bastar	1413199	0	0	0	749	0	0	749	1.4132
CHHATTISGARH	Narayanpur	139820	165	0	0	0	0	0	165	0.13982
CHHATTISGARH	Dakshin Bastar Dantewada	533638	0	0	538	0	0	0	538	0.533638
CHHATTISGARH	Bijapur	255230	0	325	0	0	0	0	325	0.25523
MADHYA PRADESH	Sheopur	687861	0	0	538	0	0	0	538	0.687861
MADHYA PRADESH	Morena	1965970	0	0	0	749	0	0	749	1.96597
MADHYA PRADESH	Bhind	1703005	0	0	0	749	0	0	749	1.703
MADHYA PRADESH	Gwalior	2032036	0	0	0	0	960	0	960	2.03204
MADHYA PRADESH	Datia	786754	0	0	538	0	0	0	538	0.786754
MADHYA PRADESH	Shivpuri	1726050	0	0	0	749	0	0	749	1.72605
MADHYA PRADESH	Tikamgarh	1445166	0	0	0	749	0	0	749	1.44517
MADHYA PRADESH	Chhatarpur	1762375	0	0	0	749	0	0	749	1.76238
MADHYA PRADESH	Panna	1016520	0	0	0	749	0	0	749	1.01652
MADHYA PRADESH	Sagar	2378458	0	0	0	0	960	0	960	2.37846
MADHYA PRADESH	Damoh	1264219	0	0	0	749	0	0	749	1.26422
MADHYA PRADESH	Satna	2228935	0	0	0	0	960	0	960	2.22893
MADHYA PRADESH	Rewa	2365106	0	0	0	0	960	0	960	2.36511
MADHYA PRADESH	Umaria	644758	0	0	538	0	0	0	538	0.644758
MADHYA PRADESH	Neemuch	826067	0	0	538	0	0	0	538	0.826067
MADHYA PRADESH	Mandsaur	1340411	0	0	0	749	0	0	749	1.34041
MADHYA PRADESH	Ratlam	1455069	0	0	0	749	0	0	749	1.45507
MADHYA PRADESH	Ujjain	1986864	0	0	0	749	0	0	749	1.98686
MADHYA PRADESH	Shajapur	1512681	0	0	0	749	0	0	749	1.51268
MADHYA PRADESH	Dewas	1563715	0	0	0	749	0	0	749	1.56371
MADHYA PRADESH	Dhar	2185793	0	0	0	0	960	0	960	2.18579
MADHYA PRADESH	Indore	3276697	0	0	0	0	0	1265	1265	3.2767
MADHYA PRADESH	Khargone (West Nimar)	1873046	0	0	0	749	0	0	749	1.87305
MADHYA PRADESH	Barwani	1385881	0	0	0	749	0	0	749	1.38588
MADHYA PRADESH	Rajgarh	1545814	0	0	0	749	0	0	749	1.54581
MADHYA PRADESH	Vidisha	1458875	0	0	0	749	0	0	749	1.45887
MADHYA PRADESH	Bhopal	2371061	0	0	0	0	960	0	960	2.37106
MADHYA PRADESH	Sehore	1311332	0	0	0	749	0	0	749	1.31133
MADHYA PRADESH	Raisen	1331597	0	0	0	749	0	0	749	1.3316
MADHYA PRADESH	Betul	1575362	0	0	0	749	0	0	749	1.57536
MADHYA PRADESH	Harda	570465	0	0	538	0	0	0	538	0.570465
MADHYA PRADESH	Hoshangabad	1241350	0	0	0	749	0	0	749	1.24135
MADHYA PRADESH	Katni	1292042	0	0	0	749	0	0	749	1.29204
MADHYA PRADESH	Jabalpur	2463289	0	0	0	0	960	0	960	2.46329
MADHYA PRADESH	Narsimhapur	1091854	0	0	0	749	0	0	749	1.09185
MADHYA PRADESH	Dindori	704524	0	0	538	0	0	0	538	0.704524
MADHYA PRADESH	Mandla	1054905	0	0	0	749	0	0	749	1.0549
MADHYA PRADESH	Chhindwara	2090922	0	0	0	0	960	0	960	2.09092
MADHYA PRADESH	Seoni	1379131	0	0	0	749	0	0	749	1.37913
MADHYA PRADESH	Balaghat	1701698	0	0	0	749	0	0	749	1.7017
MADHYA PRADESH	Guna	1241519	0	0	0	749	0	0	749	1.24152
MADHYA PRADESH	Ashoknagar	845071	0	0	538	0	0	0	538	0.845071
MADHYA PRADESH	Shahdol	1066063	0	0	0	749	0	0	749	1.06606
MADHYA PRADESH	Anuppur	749237	0	0	538	0	0	0	538	0.749237
MADHYA PRADESH	Sidhi	1127033	0	0	0	749	0	0	749	1.12703
MADHYA PRADESH	Singrauli	1178273	0	0	0	749	0	0	749	1.17827
MADHYA PRADESH	Jhabua	1025048	0	0	0	749	0	0	749	1.02505
MADHYA PRADESH	Alirajpur	728999	0	0	538	0	0	0	538	0.728999
MADHYA PRADESH	Khandwa (East Nimar)	1310061	0	0	0	749	0	0	749	1.31006
MADHYA PRADESH	Burhanpur	757847	0	0	538	0	0	0	538	0.757847
GUJARAT	Kachchh ^	2092371	0	0	0	0	960	0	960	2.09237
GUJARAT	Banas Kantha	3120506	0	0	0	0	0	1265	1265	3.12051
GUJARAT	Patan	1343734	0	0	0	749	0	0	749	1.34373
GUJARAT	Mahesana	2035064	0	0	0	0	960	0	960	2.03506
GUJARAT	Sabar Kantha	2428589	0	0	0	0	960	0	960	2.42859
GUJARAT	Gandhinagar	1391753	0	0	0	749	0	0	749	1.39175
GUJARAT	Ahmadabad	7214225	0	0	0	0	0	1265	1265	7.21422
GUJARAT	Surendranagar	1756268	0	0	0	749	0	0	749	1.75627
GUJARAT	Rajkot	3804558	0	0	0	0	0	1265	1265	3.80456
GUJARAT	Jamnagar	2160119	0	0	0	0	960	0	960	2.16012
GUJARAT	Porbandar	585449	0	0	538	0	0	0	538	0.585449
GUJARAT	Junagadh	2743082	0	0	0	0	960	0	960	2.74308
GUJARAT	Amreli	1514190	0	0	0	749	0	0	749	1.51419
GUJARAT	Bhavnagar	2880365	0	0	0	0	960	0	960	2.88036
GUJARAT	Anand	2092745	0	0	0	0	960	0	960	2.09274
GUJARAT	Kheda	2299885	0	0	0	0	960	0	960	2.29988
GUJARAT	Panch Mahals	2390776	0	0	0	0	960	0	960	2.39078
GUJARAT	Dohad	2127086	0	0	0	0	960	0	960	2.12709
GUJARAT	Vadodara	4165626	0	0	0	0	0	1265	1265	4.16563
GUJARAT	Narmada	590297	0	0	538	0	0	0	538	0.590297
GUJARAT	Bharuch	1551019	0	0	0	749	0	0	749	1.55102
GUJARAT	The Dangs	228291	0	325	0	0	0	0	325	0.228291
GUJARAT	Navsari	1329672	0	0	0	749	0	0	749	1.32967
GUJARAT	Valsad	1705678	0	0	0	749	0	0	749	1.70568
GUJARAT	Surat	6081322	0	0	0	0	0	1265	1265	6.08132
GUJARAT	Tapi	807022	0	0	538	0	0	0	538	0.807022
DAMAN & DIU	Diu	52074	165	0	0	0	0	0	165	0.052074
DAMAN & DIU	Daman	191173	165	0	0	0	0	0	165	0.191173
DADRA & NAGAR HAVELI	Dadra & Nagar Haveli	343709	0	325	0	0	0	0	325	0.343709
MAHARASHTRA	Nandurbar	1648295	0	0	0	749	0	0	749	1.64829
MAHARASHTRA	Dhule	2050862	0	0	0	0	960	0	960	2.05086
MAHARASHTRA	Jalgaon	4229917	0	0	0	0	0	1265	1265	4.22992
MAHARASHTRA	Buldana	2586258	0	0	0	0	960	0	960	2.58626
MAHARASHTRA	Akola	1813906	0	0	0	749	0	0	749	1.81391
MAHARASHTRA	Washim	1197160	0	0	0	749	0	0	749	1.19716
MAHARASHTRA	Amravati	2888445	0	0	0	0	960	0	960	2.88844
MAHARASHTRA	Wardha	1300774	0	0	0	749	0	0	749	1.30077
MAHARASHTRA	Nagpur	4653570	0	0	0	0	0	1265	1265	4.65357
MAHARASHTRA	Bhandara	1200334	0	0	0	749	0	0	749	1.20033
MAHARASHTRA	Gondiya	1322507	0	0	0	749	0	0	749	1.32251
MAHARASHTRA	Gadchiroli	1072942	0	0	0	749	0	0	749	1.07294
MAHARASHTRA	Chandrapur	2204307	0	0	0	0	960	0	960	2.20431
MAHARASHTRA	Yavatmal	2772348	0	0	0	0	960	0	960	2.77235
MAHARASHTRA	Nanded	3361292	0	0	0	0	0	1265	1265	3.36129
MAHARASHTRA	Hingoli	1177345	0	0	0	749	0	0	749	1.17734
MAHARASHTRA	Parbhani	1836086	0	0	0	749	0	0	749	1.83609
MAHARASHTRA	Jalna ###	1959046	0	0	0	749	0	0	749	1.95905
MAHARASHTRA	Aurangabad ###	3701282	0	0	0	0	0	1265	1265	3.70128
MAHARASHTRA	Nashik	6107187	0	0	0	0	0	1265	1265	6.10719
MAHARASHTRA	Thane	11060148	0	0	0	0	0	1265	1265	11.0601
MAHARASHTRA	Mumbai Suburban	9356962	0	0	0	0	0	1265	1265	9.35696
MAHARASHTRA	Mumbai	3085411	0	0	0	0	0	1265	1265	3.08541
MAHARASHTRA	Raigarh	2634200	0	0	0	0	960	0	960	2.6342
MAHARASHTRA	Pune	9429408	0	0	0	0	0	1265	1265	9.42941
MAHARASHTRA	Ahmadnagar	4543159	0	0	0	0	0	1265	1265	4.54316
MAHARASHTRA	Bid	2585049	0	0	0	0	960	0	960	2.58505
MAHARASHTRA	Latur	2454196	0	0	0	0	960	0	960	2.4542
MAHARASHTRA	Osmanabad	1657576	0	0	0	749	0	0	749	1.65758
MAHARASHTRA	Solapur	4317756	0	0	0	0	0	1265	1265	4.31776
MAHARASHTRA	Satara	3003741	0	0	0	0	0	1265	1265	3.00374
MAHARASHTRA	Ratnagiri	1615069	0	0	0	749	0	0	749	1.61507
MAHARASHTRA	Sindhudurg	849651	0	0	538	0	0	0	538	0.849651
MAHARASHTRA	Kolhapur	3876001	0	0	0	0	0	1265	1265	3.876
MAHARASHTRA	Sangli	2822143	0	0	0	0	960	0	960	2.82214
ANDHRA PRADESH	Adilabad	2741239	0	0	0	0	960	0	960	2.74124
ANDHRA PRADESH	Nizamabad	2551335	0	0	0	0	960	0	960	2.55133
ANDHRA PRADESH	Karimnagar	3776269	0	0	0	0	0	1265	1265	3.77627
ANDHRA PRADESH	Medak	3033288	0	0	0	0	0	1265	1265	3.03329
ANDHRA PRADESH	Hyderabad	3943323	0	0	0	0	0	1265	1265	3.94332
ANDHRA PRADESH	Rangareddy	5296741	0	0	0	0	0	1265	1265	5.29674
ANDHRA PRADESH	Mahbubnagar	4053028	0	0	0	0	0	1265	1265	4.05303
ANDHRA PRADESH	Nalgonda	3488809	0	0	0	0	0	1265	1265	3.48881
ANDHRA PRADESH	Warangal	3512576	0	0	0	0	0	1265	1265	3.51258
ANDHRA PRADESH	Khammam	2797370	0	0	0	0	960	0	960	2.79737
ANDHRA PRADESH	Srikakulam	2703114	0	0	0	0	960	0	960	2.70311
ANDHRA PRADESH	Vizianagaram	2344474	0	0	0	0	960	0	960	2.34447
ANDHRA PRADESH	Visakhapatnam	4290589	0	0	0	0	0	1265	1265	4.29059
ANDHRA PRADESH	East Godavari	5154296	0	0	0	0	0	1265	1265	5.1543
ANDHRA PRADESH	West Godavari	3936966	0	0	0	0	0	1265	1265	3.93697
ANDHRA PRADESH	Krishna	4517398	0	0	0	0	0	1265	1265	4.5174
ANDHRA PRADESH	Guntur	4887813	0	0	0	0	0	1265	1265	4.88781
ANDHRA PRADESH	Prakasam	3397448	0	0	0	0	0	1265	1265	3.39745
ANDHRA PRADESH	Sri Potti Sriramulu Nellore	2963557	0	0	0	0	960	0	960	2.96356
ANDHRA PRADESH	Y.S.R.	2882469	0	0	0	0	960	0	960	2.88247
ANDHRA PRADESH	Kurnool	4053463	0	0	0	0	0	1265	1265	4.05346
ANDHRA PRADESH	Anantapur	4081148	0	0	0	0	0	1265	1265	4.08115
ANDHRA PRADESH	Chittoor	4174064	0	0	0	0	0	1265	1265	4.17406
KARNATAKA	Belgaum	4779661	0	0	0	0	0	1265	1265	4.77966
KARNATAKA	Bagalkot	1889752	0	0	0	749	0	0	749	1.88975
KARNATAKA	Bijapur	2177331	0	0	0	0	960	0	960	2.17733
KARNATAKA	Bidar	1703300	0	0	0	749	0	0	749	1.7033
KARNATAKA	Raichur	1928812	0	0	0	749	0	0	749	1.92881
KARNATAKA	Koppal	1389920	0	0	0	749	0	0	749	1.38992
KARNATAKA	Gadag	1064570	0	0	0	749	0	0	749	1.06457
KARNATAKA	Dharwad	1847023	0	0	0	749	0	0	749	1.84702
KARNATAKA	Uttara Kannada	1437169	0	0	0	749	0	0	749	1.43717
KARNATAKA	Haveri	1597668	0	0	0	749	0	0	749	1.59767
KARNATAKA	Bellary	2452595	0	0	0	0	960	0	960	2.4526
KARNATAKA	Chitradurga	1659456	0	0	0	749	0	0	749	1.65946
KARNATAKA	Davanagere	1945497	0	0	0	749	0	0	749	1.9455
KARNATAKA	Shimoga	1752753	0	0	0	749	0	0	749	1.75275
KARNATAKA	Udupi	1177361	0	0	0	749	0	0	749	1.17736
KARNATAKA	Chikmagalur	1137961	0	0	0	749	0	0	749	1.13796
KARNATAKA	Tumkur	2678980	0	0	0	0	960	0	960	2.67898
KARNATAKA	Bangalore	9621551	0	0	0	0	0	1265	1265	9.62155
KARNATAKA	Mandya	1805769	0	0	0	749	0	0	749	1.80577
KARNATAKA	Hassan	1776421	0	0	0	749	0	0	749	1.77642
KARNATAKA	Dakshina Kannada	2089649	0	0	0	0	960	0	960	2.08965
KARNATAKA	Kodagu	554519	0	0	538	0	0	0	538	0.554519
KARNATAKA	Mysore	3001127	0	0	0	0	0	1265	1265	3.00113
KARNATAKA	Chamarajanagar	1020791	0	0	0	749	0	0	749	1.02079
KARNATAKA	Gulbarga	2566326	0	0	0	0	960	0	960	2.56633
KARNATAKA	Yadgir	1174271	0	0	0	749	0	0	749	1.17427
KARNATAKA	Kolar	1536401	0	0	0	749	0	0	749	1.5364
KARNATAKA	Chikkaballapura	1255104	0	0	0	749	0	0	749	1.2551
KARNATAKA	Bangalore Rural	990923	0	0	538	0	0	0	538	0.990923
KARNATAKA	Ramanagara	1082636	0	0	0	749	0	0	749	1.08264
GOA	North Goa	818008	0	0	538	0	0	0	538	0.818008
GOA	South Goa	640537	0	0	538	0	0	0	538	0.640537
LAKSHADWEEP	Lakshadweep	64473	165	0	0	0	0	0	165	0.064473
KERALA	Kasaragod	1307375	0	0	0	749	0	0	749	1.30737
KERALA	Kannur	2523003	0	0	0	0	960	0	960	2.523
KERALA	Wayanad	817420	0	0	538	0	0	0	538	0.81742
KERALA	Kozhikode	3086293	0	0	0	0	0	1265	1265	3.08629
KERALA	Malappuram	4112920	0	0	0	0	0	1265	1265	4.11292
KERALA	Palakkad	2809934	0	0	0	0	960	0	960	2.80993
KERALA	Thrissur	3121200	0	0	0	0	0	1265	1265	3.1212
KERALA	Ernakulam	3282388	0	0	0	0	0	1265	1265	3.28239
KERALA	Idukki	1108974	0	0	0	749	0	0	749	1.10897
KERALA	Kottayam	1974551	0	0	0	749	0	0	749	1.97455
KERALA	Alappuzha	2127789	0	0	0	0	960	0	960	2.12779
KERALA	Pathanamthitta	1197412	0	0	0	749	0	0	749	1.19741
KERALA	Kollam	2635375	0	0	0	0	960	0	960	2.63537
KERALA	Thiruvananthapuram	3301427	0	0	0	0	0	1265	1265	3.30143
TAMIL NADU	Thiruvallur	3728104	0	0	0	0	0	1265	1265	3.7281
TAMIL NADU	Chennai	4646732	0	0	0	0	0	1265	1265	4.64673
TAMIL NADU	Kancheepuram	3998252	0	0	0	0	0	1265	1265	3.99825
TAMIL NADU	Vellore	3936331	0	0	0	0	0	1265	1265	3.93633
TAMIL NADU	Tiruvannamalai	2464875	0	0	0	0	960	0	960	2.46487
TAMIL NADU	Viluppuram	3458873	0	0	0	0	0	1265	1265	3.45887
TAMIL NADU	Salem	3482056	0	0	0	0	0	1265	1265	3.48206
TAMIL NADU	Namakkal	1726601	0	0	0	749	0	0	749	1.7266
TAMIL NADU	Erode	2251744	0	0	0	0	960	0	960	2.25174
TAMIL NADU	The Nilgiris	735394	0	0	538	0	0	0	538	0.735394
TAMIL NADU	Dindigul	2159775	0	0	0	0	960	0	960	2.15977
TAMIL NADU	Karur	1064493	0	0	0	749	0	0	749	1.06449
TAMIL NADU	Tiruchirappalli	2722290	0	0	0	0	960	0	960	2.72229
TAMIL NADU	Perambalur	565223	0	0	538	0	0	0	538	0.565223
TAMIL NADU	Ariyalur	754894	0	0	538	0	0	0	538	0.754894
TAMIL NADU	Cuddalore	2605914	0	0	0	0	960	0	960	2.60591
TAMIL NADU	Nagapattinam	1616450	0	0	0	749	0	0	749	1.61645
TAMIL NADU	Thiruvarur	1264277	0	0	0	749	0	0	749	1.26428
TAMIL NADU	Thanjavur	2405890	0	0	0	0	960	0	960	2.40589
TAMIL NADU	Pudukkottai	1618345	0	0	0	749	0	0	749	1.61834
TAMIL NADU	Sivaganga	1339101	0	0	0	749	0	0	749	1.3391
TAMIL NADU	Madurai	3038252	0	0	0	0	0	1265	1265	3.03825
TAMIL NADU	Theni	1245899	0	0	0	749	0	0	749	1.2459
TAMIL NADU	Virudhunagar	1942288	0	0	0	749	0	0	749	1.94229
TAMIL NADU	Ramanathapuram	1353445	0	0	0	749	0	0	749	1.35345
TAMIL NADU	Thoothukkudi	1750176	0	0	0	749	0	0	749	1.75018
TAMIL NADU	Tirunelveli	3077233	0	0	0	0	0	1265	1265	3.07723
TAMIL NADU	Kanniyakumari	1870374	0	0	0	749	0	0	749	1.87037
TAMIL NADU	Dharmapuri	1506843	0	0	0	749	0	0	749	1.50684
TAMIL NADU	Krishnagiri	1879809	0	0	0	749	0	0	749	1.87981
TAMIL NADU	Coimbatore	3458045	0	0	0	0	0	1265	1265	3.45804
TAMIL NADU	Tiruppur	2479052	0	0	0	0	960	0	960	2.47905
PUDUCHERRY	Yanam	55626	165	0	0	0	0	0	165	0.055626
PUDUCHERRY	Puducherry	950289	0	0	538	0	0	0	538	0.950289
PUDUCHERRY	Mahe	41816	165	0	0	0	0	0	165	0.041816
PUDUCHERRY	Karaikal	200222	0	325	0	0	0	0	325	0.200222
ANDAMAN & NICOBAR ISLANDS	Nicobars	36842	165	0	0	0	0	0	165	0.036842
ANDAMAN & NICOBAR ISLANDS	North & Middle Andaman	105597	165	0	0	0	0	0	165	0.105597
ANDAMAN & NICOBAR ISLANDS	South Andaman	238142	0	325	0	0	0	0	325	0.238142
India-TOTAL									496686	1210.85
