# Supplementary material for: Estimating funds required for UHC within Indian States
Source: Lancet Reg Health Southeast Asia. 2023 Feb 23;13:100165. doi: 10.1016/j.lansea.2023.100165 (PMC10305866; doi:10.1016/j.lansea.2023.100165)
Supplement: UHC Costing Data Supplement Inside Out Approach [file mmc3.xlsx]

## Sheet: Inside Out Expenditure Estimate
	Inside-out estimate of expenditure needed for UHC
	Expenditure	Existing Government Expenditure	Incremental Government Expenditure Required	Total Expenditure	Per-Capita
	(Category)	in Crore Rs.	in Crore Rs.	in Crore Rs.	Rs
	Insurance	28067	97858	125925	960.111
	Government Direct	231104	-	231104	1762.04
	Private Out-Patient OOPE		192729	192729	1469.46
	Private In-Patient OOPE		115548	115548	880.989
	For Unmet Need of Household		36130.1	36130.1	275.472
	For Other Additional Household healthcare		26801.3	26801.3	204.346
	Needed for UHC (India)	259171	469066	728237	5552.42
Process of Estimating the Expenditure Required for Universal Health Coverage in India (Inside-out Approach)
Sr. No.	Key Indicators of India	Actual Value	Figures in Crore	Remark
1	Total Government Expenditure of India	21419730000000	2141973	Source: (https://www.rbi.org.in/scripts/PublicationsView.aspx?id=20499)
2	GDP of India (2017-18)	170900420000000	17090042	Source: (https://www.rbi.org.in/Scripts/PublicationsView.aspx?id=20406)
3	Total Healthcare Expenditure in IND (A+B+C+D)	7.28237e+12	728237
4	Total Private Expenditure in India (C+D)	4.04256e+12	404256
5	Health Expenditure % of GDP	0.0426118
6	Health Expenditure % of Total Government Expenditure	0.339984
7	Per Household Expenditure	26651.6
8	Per Capita Expenditure	5552.42
9	Per Capita Expenditure Private Expenditure	3082.24
10	% of Government Expenditure to Total Health Expenditure	0.444884
11	% of Private Expenditure to Total Health Expenditure	0.555116
Sr. No.	Key Indicators of India	Actual Value	Source
1	Number of Outpaient cases per 100 persons in 15 days (%)	6.7	Computed from unit level NSSO 75th round Household Social Consumption in India: Health Survey Data, 2017-18.
2	OOPE in Private Outpatient care (in Rs.)	21932.2	Computed from unit level NSSO 75th round Household Social Consumption in India: Health Survey Data, 2017-18.
3	Number of hospitalization per 100 persons in 365 days (%)	2.55	Computed from unit level NSSO 75th round Household Social Consumption in India: Health Survey Data, 2017-18.
4	OOPE in Private Inpatient care (in Rs.)	34548.6	Computed from unit level NSSO 75th round Household Social Consumption in India: Health Survey Data, 2017-18.
5	Unmet Need of healthcare access per 100 Ailment Cases (%)	11.72	Computed from unit level NSSO 75th round Household Social Consumption in India: Health Survey Data, 2017-18.
Sr. No.	Key Indicators	Actual Value	Figures in Crore	Source	Remark
1	Total households in State	2.73243e+08	27.3243	Census Data	Household Size: https://censusindia.gov.in/2011census/hh-series/hh01.html
2	Total individual population	1311567500	131.157	Census Data	POPULATION PROJECTIONS FOR INDIA AND STATES 2011 – 2036: pp.43, (https://nhm.gov.in/New_Updates_2018/Report_Population_Projection_2019.pdf)
3	Total Outpatient Individuals	8.7875e+07	8.7875
4	Total Inpatient/Hospitalisation Individuals	3.3445e+07	3.3445
5	Total I/O Patients	1.2132e+08	12.132
6	Total enrolled families in Insurance Scheme (Government incl. RSBY)	7.48465e+07	7.48465
7	Total individual population enrolled in Gov Insurance Scheme (Government incl. RSBY) (2017-18)	359263000	35.9263	NATIONAL HEALTH PROFILE 2019 & Handbook on Indian Insurance Statistics 2018-19	pp. 190, NHP 2019; Link: pp. 340, https://www.irdai.gov.in/ADMINCMS/cms/Uploadedfiles/HANDBOOK%20ON%20INDIAN%20INSURANCE%20STATISTICS%20F.Y.%202018-19.pdf and (State-wise_Health_Insurance_Business: https://www.irdai.gov.in/ADMINCMS/cms/whatsNew_Layout.aspx?page=PageNo3729&flag=1
8	Total population enrolled in private insurance	122724000	12.2724	NATIONAL HEALTH PROFILE 2019 & Handbook on Indian Insurance Statistics 2018-19	(Group Insurance Schemes excluding Govt Sponsored Schemes+Individual Family Floater+Individual other than Family Floater)
9	Total individual population without insurance program	829580500	82.9581	NATIONAL HEALTH PROFILE 2019 & Handbook on Indian Insurance Statistics 2018-19	(Total Pop-No of Persons Covered), NHP 2019 pp 190; Link: pp. 341, https://www.irdai.gov.in/ADMINCMS/cms/Uploadedfiles/HANDBOOK%20ON%20INDIAN%20INSURANCE%20STATISTICS%20F.Y.%202018-19.pdf
A	Government Expenditure on Health Service Delivery	Actual Value	Figures in Crore	Source	Remark
	Total Government Health Expenditure (GHE) 2017-18)	2311040000000	231104	NHA 2017-18	pp.27, https://nhsrcindia.org/sites/default/files/2021-11/National%20Health%20Accounts-%202017-18.pdf
B	Government Expenditure on Insurance	Actual Value	Figures in Crore	Source	Remark
1	Social Health Insurance Schemes	186210000000	18621	NHA 2017-18	pp.52, https://nhsrcindia.org/sites/default/files/2021-11/National%20Health%20Accounts-%202017-18.pdf
2	Government Financed Health Insurance	94460000000	9446	NHA 2017-18	pp.52, https://nhsrcindia.org/sites/default/files/2021-11/National%20Health%20Accounts-%202017-18.pdf
3	Total Expenditure on Insurance Program (All Government)	280670000000	28067
4	Additional Expenditure for Insurance (Required)	6.481e+11	64810		(Per capita all insurance scheme X population without insurance coverage) Additional insurance care expenditure as an average from all above schemes (Per capita is INR 781)
Total Government Health Insurance Expenditure		9.2877e+11	92877
C	Private Household Expenditure	Actual Value	Figures in Crore	Source	Remark
1	Private Individual OOP Expenditure for Out patient (calc. for 365 days) (in private health institution)	1.92729e+12	192729
2	Private Individual OOP Expenditure for In patient (365 days) (in private health institution)	1.15548e+12	115548
3	Private Health Insurance	330480000000	33048	NHA 2017-18	pp.52, https://nhsrcindia.org/sites/default/files/2021-11/National%20Health%20Accounts-%202017-18.pdf
4	Total Private Household Health Expenditure (1+2)	3.08277e+12	308277
5	Additional Household Expenditure (for those who can not access care/Unmet need)	3.61301e+11	36130.1
	Total Household Expenditure	3.77455e+12	377455
D	Other Additional Expenditure	Actual Value	Figures in Crore	Source	Remark
1	National Digital Health Mission	7.01436e+10	7014.36	Based on certain assumptions	1% of THE in State
2	IPHS/Accreditation and Quality of care expenditure	4.82945e+10	4829.45	Based on certain assumptions	2% of the Inpatient cost
3	UHC Fund for additional care (Comprehensive Benefit pacakge)	9.2877e+09	928.77	Based on certain assumptions	1% of Total Government Health Insurance Expenditure
4	Emergency, pandemic care fund	1.40287e+11	14028.7	Based on certain assumptions	2% of THE in State
	Total Other Private Household Health Expenditure	2.68013e+11	26801.3
