# Supplementary material for: Estimating funds required for UHC within Indian States
Source: Lancet Reg Health Southeast Asia. 2023 Feb 23;13:100165. doi: 10.1016/j.lansea.2023.100165 (PMC10305866; doi:10.1016/j.lansea.2023.100165)
Supplement: UHC Costing Data Supplement Actuarial Approach [file mmc4.xlsx]

## Sheet: Actuarial Data
Healthcare Level	Primary	Primary	Primary	Secondary	Secondary	Secondary	Tertiary	Tertiary	Tertiary
Simulation Scenario	Minimum	Medium	Maximum	Minimum	Medium	Maximum	Minimum	Medium	Maximum
Incidence Rate	2	2.5	3	0.01	0.02	0.03	0.001	0.002	0.003
Patients/Unit	12500	10000	7500	60	50	40	30	25	20
Capital Cost (Rs. lac)/Unit	2	4	6	7.5	10	12.5	25	30	35
Replacement Life (in years)	7.5	5	2.5	10	7.5	5	12.5	10	7.5
Revenue (Rs. '000)/Patient	0.05	0.1	0.15	5	10	15	40	50	60
Admin Charge (%)	0.1	0.15	0.2	0.05	0.075	0.1	0.025	0.05	0.075
Simulated Population Number	1300000000
Simulation Scenario Minumum
Healthcare Level	Incidence Rate	Patients/Unit	Capital Cost (Rs.lac)/Unit	Replacement Life (in years)	Revenue (Rs. '000)/Patient	Admin Charge (%)
Tertiary	0.001	30	25	12.5	40	0.025
Secondary	0.01	60	7.5	10	5	0.05
Primary	2	12500	2	7.5	0.05	0.1
Simulation Scenario Medium
Healthcare Level	Incidence Rate	Patients/Unit	Capital Cost (Rs.lac)/Unit	Replacement Life (in years)	Revenue (Rs. '000)/Patient	Admin Charge (%)
Tertiary	0.002	25	30	10	50	0.05
Secondary	0.02	50	10	7.5	10	0.075
Primary	2.5	10000	4	5	0.1	0.15
Simulation Scenario Maximum
Healthcare Level	Incidence Rate	Patients/Unit	Capital Cost (Rs.lac)/Unit	Replacement Life (in years)	Revenue (Rs. '000)/Patient	Admin Charge (%)
Tertiary	0.003	20	35	7.5	60	0.075
Secondary	0.03	40	12.5	5	15	0.1
Primary	3	7500	6	2.5	0.15	0.2

## Sheet: Definitions of Terms
																		Term	Defintion
																		Incidence Rate	Number of patients needing each level of care as a proportion of the total covered population.
																		Patients/Unit	Number of patients that each primary care facility or each hospital bed can properly accommodate each year. For hospital beds, this is linked to the average length of stay -- if a patient needs to stay in a hospital for, say, 5 days, then a single bed can, at most, accommodate only 60 patients in a year.
																		Capital Cost (Rs. lac)/Unit	Capital cost of each primary care facility or each hospital bed.
																		Replacement Life (in years)	The number of years after which the primary care facility would need to be rebuilt or the hospital bed replaced -- the inverse of this number is the rate at which the asset needs to be depreciated.
																		Revenue (Rs. '000)/Patient	Total income per patient-visit that the primary care facility or hospital would notionally expect to earn to cover all its costs. The facility or hospital could be government-owned or privately owned.
																		Admin Charge (%)	The additional administrative charge that would need to be levied to cover administrative expenses.

## Sheet: Simulation (Min)
Simulation Scenario Minumum
Healthcare Level	Incidence Rate	Patients/Unit	Capital Cost (Rs.lac)/Unit	Replacement Life (in years)	Revenue (Rs. '000)/Patient	Admin Charge (%)
A1	B1	C1	D1	E1	F1	G1
Tertiary	0.001	30	25	12.5	40	0.025
Secondary	0.01	60	7.5	10	5	0.05
Primary	2	12500	2	7.5	0.05	0.1
			Annual	Annual		Capital	Capital	Capital	Capital	Capital
	Incidence	Resident	Patients	Patients	Number of	Cost	Cost	Recovery	Recovery	Recovery
Healthcare Level	Rate	Population	Total	Per Unit	Units	Per Unit	Total	Rate	Annual	Per Resident
A2=A1	B2=B1	C2=Table 4 (B10)	D2=B2xC2	E2=C1	F2=D2/E2	G2=D1*100,000	H2=F2xG2	I2=1/E1	J2=H2xI2	K2=J2/C2
Tertiary	0.001	1300000000	1300000	30	43333.3	2500000	1.08333e+11	0.08	8.66667e+09	6.66667
Secondary	0.01	1300000000	13000000	60	216667	750000	162500000000	0.1	16250000000	12.5
Primary	2	1300000000	2600000000	12500	208000	200000	41600000000	0.133333	5.54667e+09	4.26667
Totals		1300000000					3.12433e+11		3.04633e+10	23.4333
			Annual	Required	Required		Revenue	Administrative	Administrative	Capital	Total	Total
	Incidence	Resident	Patients	Revenue	Revenue		Per Capita	Overhead	Overhead	Recovery	Per Capita	UHC
Level	Rate	Population	Total	Per Patient	Total	Proportion	Cost	Charge Rate	Charge	Per Patient	UHC Cost	Annual Cost	Proportion
A3=A1	B3=B1	C3=Table 4 (B10)	D3=B3xC3	E3=F1*1,000	F3=D3xE3	G3=F3/F29	H3=F3/C3	I3=G1	J3=H3*I3	K3=K2	L3=H3+J3+K3	M3=C3xL3	N3=L3/L27
Tertiary	0.001	1300000000	1300000	40000	52000000000	0.210526	40	0.025	1	6.66667	47.6667	6.19667e+10	0.210047
Secondary	0.01	1300000000	13000000	5000	65000000000	0.263158	50	0.05	2.5	12.5	65	84500000000	0.286428
Primary	2	1300000000	2600000000	50	130000000000	0.526316	100	0.1	10	4.26667	114.267	1.48547e+11	0.503525
Totals		1300000000			247000000000	1	190		13.5	23.4333	226.933	2.95013e+11	1

## Sheet: Simulation (Mid)
Simulation Scenario Medium
Healthcare Level	Incidence Rate	Patients/Unit	Capital Cost (Rs.lac)/Unit	Replacement Life (in years)	Revenue (Rs. '000)/Patient	Admin Charge (%)
A1	B1	C1	D1	E1	F1	G1
Tertiary	0.002	25	30	10	50	0.05
Secondary	0.02	50	10	7.5	10	0.075
Primary	2.5	10000	4	5	0.1	0.15
			Annual	Annual		Capital	Capital	Capital	Capital	Capital
	Incidence	Resident	Patients	Patients	Number of	Cost	Cost	Recovery	Recovery	Recovery
Healthcare Level	Rate	Population	Total	Per Unit	Units	Per Unit	Total	Rate	Annual	Per Resident
A2=A1	B2=B1	C2=Table 4 (B10)	D2=B2xC2	E2=C1	F2=D2/E2	G2=D1*100,000	H2=F2xG2	I2=1/E1	J2=H2xI2	K2=J2/C2
Tertiary	0.002	1300000000	2600000	25	104000	3000000	312000000000	0.1	31200000000	24
Secondary	0.02	1300000000	26000000	50	520000	1000000	520000000000	0.133333	6.93333e+10	53.3333
Primary	2.5	1300000000	3250000000	10000	325000	400000	130000000000	0.2	26000000000	20
Totals		1300000000					962000000000		1.26533e+11	97.3333
			Annual	Required	Required		Revenue	Administrative	Administrative	Capital	Total	Total
	Incidence	Resident	Patients	Revenue	Revenue		Per Capita	Overhead	Overhead	Recovery	Per Capita	UHC
Level	Rate	Population	Total	Per Patient	Total	Proportion	Cost	Charge Rate	Charge	Per Patient	UHC Cost	Annual Cost	Proportion
A3=A1	B3=B1	C3=Table 4 (B10)	D3=B3xC3	E3=F1*1,000	F3=D3xE3	G3=F3/F29	H3=F3/C3	I3=G1	J3=H3*I3	K3=K2	L3=H3+J3+K3	M3=C3xL3	N3=L3/L27
Tertiary	0.002	1300000000	2600000	50000	130000000000	0.181818	100	0.05	5	24	129	167700000000	0.183022
Secondary	0.02	1300000000	26000000	10000	260000000000	0.363636	200	0.075	15	53.3333	268.333	3.48833e+11	0.380705
Primary	2.5	1300000000	3250000000	100	325000000000	0.454545	250	0.15	37.5	20	307.5	399750000000	0.436273
Totals		1300000000			715000000000	1	550		57.5	97.3333	704.833	9.16283e+11	1

## Sheet: Simulation (Max)
Simulation Scenario Maximum
Healthcare Level	Incidence Rate	Patients/Unit	Capital Cost (Rs.lac)/Unit	Replacement Life (in years)	Revenue (Rs. '000)/Patient	Admin Charge (%)
A1	B1	C1	D1	E1	F1	G1
Tertiary	0.003	20	35	7.5	60	0.075
Secondary	0.03	40	12.5	5	15	0.1
Primary	3	7500	6	2.5	0.15	0.2
			Annual	Annual		Capital	Capital	Capital	Capital	Capital
	Incidence	Resident	Patients	Patients	Number of	Cost	Cost	Recovery	Recovery	Recovery
Healthcare Level	Rate	Population	Total	Per Unit	Units	Per Unit	Total	Rate	Annual	Per Resident
A2=A1	B2=B1	C2=Table 4 (B10)	D2=B2xC2	E2=C1	F2=D2/E2	G2=D1*100,000	H2=F2xG2	I2=1/E1	J2=H2xI2	K2=J2/C2
Tertiary	0.003	1300000000	3900000	20	195000	3500000	682500000000	0.133333	91000000000	70
Secondary	0.03	1300000000	39000000	40	975000	1250000	1218750000000	0.2	243750000000	187.5
Primary	3	1300000000	3900000000	7500	520000	600000	312000000000	0.4	124800000000	96
Totals		1300000000					2213250000000		459550000000	353.5
			Annual	Required	Required		Revenue	Administrative	Administrative	Capital	Total	Total
	Incidence	Resident	Patients	Revenue	Revenue		Per Capita	Overhead	Overhead	Recovery	Per Capita	UHC
Level	Rate	Population	Total	Per Patient	Total	Proportion	Cost	Charge Rate	Charge	Per Patient	UHC Cost	Annual Cost	Proportion
A3=A1	B3=B1	C3=Table 4 (B10)	D3=B3xC3	E3=F1*1,000	F3=D3xE3	G3=F3/F29	H3=F3/C3	I3=G1	J3=H3*I3	K3=K2	L3=H3+J3+K3	M3=C3xL3	N3=L3/L27
Tertiary	0.003	1300000000	3900000	60000	234000000000	0.166667	180	0.075	13.5	70	263.5	342550000000	0.166561
Secondary	0.03	1300000000	39000000	15000	585000000000	0.416667	450	0.1	45	187.5	682.5	887250000000	0.431416
Primary	3	1300000000	3900000000	150	585000000000	0.416667	450	0.2	90	96	636	826800000000	0.402023
Totals		1300000000			1404000000000	1	1080		148.5	353.5	1582	2056600000000	1
